# Supplementary material for: Genome-wide analysis and expression profile of the bZIP transcription factor gene family in grapevine (Vitis vinifera)
Source: BMC Genomics. 2014 Apr 13;15:281. doi: 10.1186/1471-2164-15-281 (PMC4023599; doi:10.1186/1471-2164-15-281)
Supplement: Additional file 7 — The Pearson correlation coefficient (PCC value) between VvbZIP genes based on the microarray data of various tissues/organs development. [file 1471-2164-15-281-S7.xlsx]

## Sheet: Sheet1
Additional file 7.The Pearson correlation coefﬁcient (PCC value) between VvbZIP genes based on the microarray data of various tissues/organs development.
								Group A								Group B						Group C						UC			Group D				Group E					Group F			Group G		Group H	UC	Group I
		VvbZIP08	VvbZIP45	VvbZIP19	VvbZIP25	VvbZIP49	VvbZIP43	VvbZIP18	VvbZIP34	VvbZIP11	VvbZIP31	VvbZIP53	VvbZIP30	VvbZIP51	VvbZIP21	VvbZIP38	VvbZIP09	VvbZIP02	VvbZIP39	VvbZIP44	VvbZIP55	VvbZIP14	VvbZIP37	VvbZIP22	VvbZIP47	VvbZIP07	VvbZIP13	VvbZIP26	VvbZIP03	VvbZIP40	VvbZIP04	VvbZIP12	VvbZIP46	VvbZIP29	VvbZIP52	VvbZIP32	VvbZIP54	VvbZIP05	VvbZIP16	VvbZIP50	VvbZIP17	VvbZIP33	VvbZIP10	VvbZIP15	VvbZIP24	VvbZIP41	VvbZIP06	VvbZIP36	VvbZIP23
	VvbZIP08	1
	VvbZIP45	0.644043	1
	VvbZIP19	-0.143957	-0.189089	1
	VvbZIP25	-0.148253	-0.0508471	0.235786	1
	VvbZIP49	-0.157809	-0.361463	-0.105711	-0.0569226	1
Group A	VvbZIP43	-0.271979	-0.0947851	0.00523831	-0.0375397	-0.0586029	1
	VvbZIP18	-0.183541	-0.165111	0.0697944	-0.172912	0.135235	0.189333	1
	VvbZIP34	-0.0875129	-0.0945619	0.22581	0.0298442	0.0295667	0.0313957	0.398767	1
	VvbZIP11	0.0781467	0.0775307	0.150823	0.119916	0.0351428	-0.0574386	0.355402	0.783395	1
	VvbZIP31	0.0235988	0.0724496	0.194802	0.0539846	-0.0423052	-0.0114582	0.413688	0.759339	0.938739	1
	VvbZIP53	-0.110349	-0.175079	0.990095	0.175423	-0.0909664	-0.00103297	0.100634	0.260453	0.164841	0.203526	1
	VvbZIP30	0.335632	0.447581	-0.0160267	0.0734326	-0.394611	0.0829092	-0.254391	0.121991	0.301573	0.238727	-0.00121971	1
	VvbZIP51	0.545731	0.475878	-0.129978	-0.180144	-0.39492	-0.146337	0.174003	0.129774	0.307013	0.272156	-0.0952057	0.569446	1
	VvbZIP21	0.228241	0.136217	0.277309	-0.0358593	0.0488397	-0.0182453	0.168575	0.107827	0.296593	0.244676	0.308797	0.435156	0.414978	1
Group B	VvbZIP38	-0.219782	-0.113099	-0.0734751	0.0564425	-0.126345	0.279123	0.0872348	0.160515	0.32535	0.343721	-0.0916038	0.496441	0.204403	0.375012	1
	VvbZIP09	0.353695	0.268562	-0.0299798	-0.163867	-0.191386	-0.291672	-0.0769709	-0.247562	-0.163722	-0.176859	-0.0132492	0.144478	0.35184	0.0306884	-0.145679	1
	VvbZIP02	-0.254398	-0.291672	-0.00477509	-0.0120105	0.353599	0.0242325	-0.0579939	-0.141288	-0.127176	-0.0453097	-0.0565859	-0.197202	-0.325496	-0.160445	0.06337	-0.0432848	1
	VvbZIP39	0.0848416	-0.107856	-0.101469	-0.0771613	0.378905	-0.178427	0.176881	0.146712	0.146873	0.131201	-0.0829662	-0.316783	0.0168099	-0.101252	-0.258691	0.313514	-0.00813101	1
	VvbZIP44	0.543566	0.399499	-0.0940566	-0.090682	-0.111898	-0.00671573	-0.0721189	-0.0132561	-0.137305	-0.185022	-0.0749574	0.220057	0.31356	0.0459488	-0.262169	0.101952	-0.183857	-0.164662	1
	VvbZIP55	0.261237	0.0603809	-0.144173	-0.0382042	0.469406	-0.152895	0.098233	-0.0599785	-0.0217712	-0.0178032	-0.135367	-0.0973766	0.0206486	0.168371	-0.101705	0.283411	0.449951	0.21485	0.248893	1
Group C	VvbZIP14	-0.0608593	0.0972981	-0.0624062	0.231482	-0.173276	0.220928	-0.351729	0.102881	-0.0363134	-0.0212566	-0.0833826	0.362698	-0.107556	-0.0304097	0.383253	-0.249328	-0.104976	-0.300871	0.316222	-0.127555	1
	VvbZIP37	-0.133972	-0.14465	-0.0669774	-0.0738115	-0.339605	0.0874436	-0.0257603	0.184023	0.0288892	0.0747622	-0.0687997	0.180166	0.201775	-0.196479	0.235481	0.0665851	0.014891	-0.265516	0.132988	-0.0906156	0.221398	1
	VvbZIP22	-0.0581693	0.0528952	-0.139561	0.108493	0.139656	-0.0350043	-0.318603	-0.269554	-0.337695	-0.36151	-0.155159	-0.0144073	-0.253768	0.132536	0.161755	-0.0108102	0.10903	-0.0120783	0.0882397	0.291247	0.33305	0.0369951	1
	VvbZIP47	0.00377994	-0.0842371	-0.0383721	-0.325685	0.364908	-0.0244013	0.218302	-0.102078	-0.094002	-0.0837976	-0.00438946	-0.512951	-0.271274	-0.00951137	-0.433728	0.19141	-0.0541646	0.538112	-0.19815	0.219621	-0.448414	-0.345519	0.120461	1
	VvbZIP07	0.143838	-0.0490163	0.145499	-0.204313	-0.135437	-0.136798	0.438331	0.195626	0.140727	0.201215	0.183525	-0.283658	0.140307	-0.100981	-0.368039	0.367847	-0.183819	0.262554	0.0661503	0.0570741	-0.366461	0.108477	-0.36412	0.443938	1
	VvbZIP13	0.0154167	-0.147178	-0.024285	-0.0115513	0.281603	-0.167659	-0.133425	0.111252	0.240203	0.207132	-0.00173962	0.340813	0.0503055	0.232308	0.279148	0.00944222	0.215391	0.00556562	-0.100295	0.373707	0.04586	-0.0308247	0.0464737	-0.0888944	-0.171154	1
UC	VvbZIP26	0.60633	0.573195	-0.0640396	0.516464	-0.291303	-0.233151	-0.282277	-0.148698	0.0089436	-0.112966	-0.0759765	0.410207	0.331981	0.151802	-0.179025	0.129808	-0.332165	-0.209378	0.475953	0.0323967	0.167772	-0.160037	0.0545759	-0.285202	-0.113872	-0.007017	1
	VvbZIP03	0.256275	0.283843	-0.00150879	0.128674	-0.310778	0.123694	-0.146293	-0.277858	-0.147046	-0.197984	-0.0200421	0.231148	0.467493	0.264389	-0.00606864	0.203544	-0.272011	0.0703974	0.0584797	-0.0328813	-0.109125	-0.0675727	0.0668263	-0.0299564	-0.157864	-0.284624	0.297105	1
	VvbZIP40	0.548307	0.465608	-0.154602	-0.0290975	0.0415844	-0.132903	0.0556786	-0.00899541	-0.0684369	-0.115573	-0.146571	-0.105541	0.197986	0.120113	-0.38628	0.141864	-0.064317	0.192017	0.405818	0.264828	-0.135668	-0.262966	0.0836216	0.155102	0.0303222	-0.410565	0.381649	0.354695	1
Group D	VvbZIP04	0.344616	0.122526	0.0758055	0.0430896	-0.0405527	-0.113391	0.00864354	0.271203	0.318463	0.217648	0.11714	0.408909	0.322396	0.514855	0.243572	-0.126131	-0.4691	0.0386308	0.179451	-0.10317	0.277473	-0.202394	0.0250475	-0.137141	-0.210752	0.256622	0.32869	0.11474	0.178834	1
	VvbZIP12	-0.0956493	0.232441	0.00596411	0.25593	-0.0134256	0.271215	0.268367	0.0551992	-0.0758667	0.0013992	-0.0172822	-0.224015	-0.214742	-0.210952	-0.138161	0.079282	0.16994	0.166589	-0.0348411	0.245939	0.0509073	-0.120413	0.124594	0.130393	0.156913	-0.364528	0.0104836	0.0576023	0.35657	-0.30153	1
	VvbZIP46	0.13632	0.07917	-0.0567183	0.212077	-0.00757142	-0.0974669	-0.181449	-0.0806031	0.186596	0.0964484	-0.0592863	0.331313	0.0614127	0.370791	0.268893	0.132406	-0.0773608	0.0614003	-0.361932	-0.0076371	-0.118751	-0.218207	0.052669	-0.00070675	-0.195611	0.219209	0.235739	0.231395	-0.041284	0.166909	0.0194529	1
	VvbZIP29	-0.263195	-0.25518	-0.0329231	-0.0269885	0.124278	0.175037	0.543959	0.192451	0.227682	0.28066	-0.0457488	-0.169508	0.0703552	0.228876	0.534284	-0.276978	0.0286863	-0.00649094	-0.152614	-0.0127709	0.0173792	-0.00944418	-0.0476306	-0.130359	-0.134459	-0.107164	-0.321562	-0.0393707	-0.02701	0.0934103	-0.0349542	-0.214305	1
Group E	VvbZIP52	0.239624	0.257208	-0.077585	-0.128831	-0.189129	-0.022417	0.326654	-0.0540256	-0.102428	-0.0540377	-0.0619414	-0.0764788	0.247671	-0.0997969	-0.365726	0.124742	0.103785	-0.147103	0.373542	0.095037	-0.300913	0.016949	-0.369487	-0.0736926	0.402222	-0.174933	0.229362	-0.137872	0.16311	-0.301911	0.183477	-0.226031	-0.121132	1
	VvbZIP32	-0.125393	-0.157585	0.294609	0.250755	-0.0264671	0.0278915	0.534224	0.310483	0.385442	0.387198	0.287824	0.0788366	0.16647	0.484393	0.48711	-0.179749	-0.138777	0.00819998	-0.141694	-0.0855498	-0.00566278	-0.0929358	-0.0456838	-0.173509	-0.127579	-0.0498308	0.0179473	0.0551291	0.0482988	0.448814	-0.00616733	0.064837	0.740756	-0.131294	1
	VvbZIP54	-0.273729	-0.187653	-0.0474753	-0.016582	-0.0489094	0.33238	0.555012	0.183578	0.24624	0.328472	-0.0622848	-0.0453125	0.119706	0.210172	0.643116	-0.24956	-0.0218069	-0.071247	-0.152008	-0.111979	0.142619	0.0726933	-0.0485823	-0.154023	-0.0458075	-0.142266	-0.292347	0.00309303	-0.0722285	0.128918	0.0392071	-0.231162	0.915552	-0.110574	0.711387	1
	VvbZIP05	0.321574	0.383081	-0.028439	-0.0573271	-0.184739	0.00842312	0.278455	-0.231422	-0.010394	0.00315778	-0.0340103	-0.130355	0.0938654	0.0379279	-0.254504	0.251957	-0.122888	0.163631	-0.049214	0.031465	-0.453604	-0.313773	0.00424661	0.429482	0.376748	-0.366103	0.250535	0.221753	0.402201	-0.117837	0.330672	0.101178	-0.106093	0.304891	0.0237585	0.0245867	1
	VvbZIP16	0.186488	0.0570172	0.28456	0.0481835	-0.0975075	-0.168772	-0.0896229	0.0965709	0.314411	0.262638	0.311245	0.445685	0.32609	0.752387	0.21228	0.0784796	-0.229949	-0.00311738	-0.165758	-0.0464395	-0.0739525	-0.170094	0.0072629	-0.0242574	-0.0441106	0.34715	0.188486	0.217566	-0.0710062	0.530225	-0.272071	0.591369	-0.193888	-0.193174	0.216281	-0.153693	0.033656	1
Group F	VvbZIP50	0.543219	0.532572	-0.0650666	0.0306076	-0.44139	-0.0736396	-0.483309	-0.144467	0.00861163	-0.013926	-0.0708179	0.710304	0.462326	0.293875	0.192105	0.1667	-0.144308	-0.321192	0.478156	-0.0647083	0.365999	0.050936	-0.0356687	-0.518105	-0.216119	0.187992	0.539814	0.140281	0.0678008	0.274928	-0.223204	0.170074	-0.239797	0.191598	-0.124806	-0.172647	-0.0960188	0.348821	1
	VvbZIP17	-0.25917	-0.324479	-0.0431748	-0.091408	0.201132	0.0862646	0.679007	0.164451	0.1355	0.163141	-0.0342272	-0.370515	0.0527731	0.179712	0.259325	-0.163689	-0.0618226	0.13545	-0.143779	0.0389458	-0.226816	-0.0480951	-0.0749389	0.125914	0.0852962	-0.105154	-0.340092	-0.0728718	-0.0228817	0.0226262	-0.0181302	-0.212057	0.864777	0.0301097	0.668784	0.740848	-0.0452547	-0.167877	-0.412252	1
	VvbZIP33	-0.360658	-0.42522	0.0408517	-0.15377	0.412033	0.215605	0.617064	0.102831	-0.0245788	0.0102942	0.0587037	-0.625144	-0.208162	0.10405	-0.130859	-0.193676	-0.0427088	0.327434	-0.301068	0.16334	-0.360204	-0.313654	-0.0630075	0.512389	0.237105	-0.125194	-0.471175	0.0327088	0.0378079	-0.0797997	0.173802	-0.19278	0.479339	-0.0363466	0.28006	0.403767	0.130744	-0.083429	-0.668471	0.67613	1
Group G	VvbZIP10	0.164179	-0.134829	-0.0693877	-0.0540056	0.0365782	0.0434209	0.0470754	0.0752564	-0.151473	-0.178455	-0.0655135	-0.254379	-0.12725	-0.247536	-0.298652	-0.119871	-0.115412	-0.119646	0.49263	-0.0445709	0.188742	0.111078	-0.165878	-0.0333407	0.287665	-0.274343	0.128991	-0.249106	0.273695	0.0687206	0.0338518	-0.291078	-0.0772512	0.258657	-0.128823	-0.0622951	-0.0872148	-0.223753	0.0226697	0.0311287	-0.0169584	1
	VvbZIP15	0.149255	-0.119766	-0.152931	-0.230023	0.11518	0.0610999	-0.00342371	-0.184687	-0.36719	-0.387528	-0.162694	-0.402444	-0.155071	-0.178849	-0.184405	-0.251091	-0.0512542	-0.151958	0.296662	0.0317264	0.0966505	-0.0289725	0.16483	0.111186	-0.101645	-0.395525	-0.00602457	0.0313737	0.296119	0.00168693	-0.0630223	-0.285768	0.175474	0.0352878	-0.0443552	0.107069	0.0861059	-0.321238	-0.119132	0.203734	0.239281	0.513711	1
Group H	VvbZIP24	0.394322	0.424417	0.0550628	0.0521002	-0.510773	-0.103712	-0.375081	0.046158	0.104263	0.132786	0.0546009	0.673994	0.46854	0.262492	0.372439	0.210944	-0.156674	-0.19534	0.147566	-0.181301	0.307989	0.287536	0.119803	-0.534756	-0.346031	0.0733566	0.327709	0.254496	0.155031	0.386361	-0.14851	0.252025	-0.0766177	-0.215985	0.145395	-0.0255118	-0.160053	0.316012	0.638792	-0.284091	-0.653542	-0.201462	-0.221516	1
UC	VvbZIP41	0.281304	0.324276	-0.108372	0.0497066	-0.465873	-0.126704	-0.534386	0.036802	0.0712508	0.0384965	-0.103256	0.682524	0.32673	-0.00577931	0.282698	0.140764	-0.156151	-0.30156	0.222806	-0.190719	0.359475	0.443055	0.0696088	-0.563015	-0.260384	0.255089	0.266187	0.0694813	-0.144084	0.143677	-0.280552	0.179913	-0.250712	-0.129504	-0.18554	-0.246656	-0.377278	0.105029	0.598212	-0.421632	-0.779243	-0.13379	-0.338291	0.710279	1
Group I	VvbZIP06	0.260023	0.164647	-0.0369833	0.0889691	-0.121895	-0.142008	-0.478859	-0.0130759	0.137647	0.0481486	-0.0104874	0.649331	0.272881	0.480988	0.400146	-0.00280653	-0.302521	-0.173017	-0.0422929	-0.122014	0.332377	0.114784	0.242831	-0.349098	-0.432264	0.412756	0.304705	0.129088	-0.144604	0.617295	-0.436415	0.485696	-0.209472	-0.415379	0.078167	-0.174594	-0.285634	0.674117	0.515548	-0.339426	-0.454796	-0.210772	-0.220864	0.630192	0.564568	1
	VvbZIP36	0.233476	0.248042	-0.0704652	0.0475864	-0.142626	-0.0618634	-0.0115714	0.36005	0.0680282	0.0405363	-0.0466527	0.0493001	-0.0252137	-0.374348	-0.342219	0.0785092	-0.118408	0.0586347	0.255676	-0.0690369	0.0830189	0.0918489	-0.248899	-0.111788	0.101736	-0.177702	0.208308	-0.114915	0.44213	0.0591835	0.317332	-0.14621	-0.226635	0.112744	-0.11919	-0.235206	-0.0389383	-0.302355	0.0761953	-0.206887	-0.218224	0.307074	0.0591679	0.235157	0.190587	-0.131316	1
	VvbZIP23	0.232676	-0.0443126	0.0851958	0.00342571	0.112244	-0.142105	-0.15982	0.113322	0.128132	0.0784643	0.0903425	0.311527	0.0640819	0.26282	0.22132	0.227333	0.261653	0.0438773	0.244491	0.39634	0.373437	0.0169599	0.196841	-0.0964499	-0.0685589	0.39127	0.123801	-0.0990545	0.0367735	0.38022	-0.0389442	0.217154	-0.154165	-0.204809	0.0383066	-0.13018	-0.268294	0.273969	0.237658	-0.226694	-0.313201	0.107409	-0.060668	0.244856	0.170752	0.297409	0.0594203	1
	VvbZIP42	0.41445	0.0946992	-0.218616	-0.334545	0.125022	-0.260731	-0.0939334	-0.155869	-0.0528568	-0.125546	-0.190054	-0.0753946	0.113842	0.175042	-0.194476	0.396169	-0.15712	0.355609	0.0183921	0.238097	-0.162524	-0.238997	0.0833458	0.516073	0.236585	0.00942621	0.0689868	0.253912	0.361013	0.254557	-0.110311	0.339451	-0.221265	-0.232234	-0.201411	-0.227722	0.267121	0.258442	-0.0499706	-0.138476	0.0918327	0.104616	0.201992	-0.0307412	-0.174743	0.128861	0.0194281	0.446739
	VvbZIP20	0.0406374	0.0117187	-0.0458709	0.452812	0.0730493	0.106221	-0.18403	0.00591423	0.11343	0.0472484	-0.0732846	0.355962	0.00638507	0.145182	0.322961	0.0955118	0.265017	0.0786622	0.0617654	0.367844	0.347083	-0.0329856	0.391689	-0.221585	-0.349981	0.334054	0.300961	0.135137	-0.00936168	0.230876	0.171872	0.327683	-0.14542	-0.220045	0.0774263	-0.0462669	-0.0491077	0.182919	0.14313	-0.265387	-0.25662	-0.176794	-0.191431	0.210838	0.114908	0.300958	-0.0480083	0.614397
Group J	VvbZIP28	-0.144791	-0.011932	0.0868058	0.952309	-0.10596	0.0253776	-0.22257	-0.0386999	0.0725891	0.00619463	0.0234915	0.179492	-0.159876	-0.0331558	0.155833	-0.0910375	0.0397104	-0.123284	-0.0943384	0.0384255	0.295591	-0.0136221	0.220055	-0.352384	-0.273627	0.0550589	0.527314	0.155307	-0.0659905	0.0213001	0.266945	0.29235	-0.0794665	-0.142513	0.164406	-0.0301913	-0.0327239	0.0585858	0.0911461	-0.1618	-0.219301	-0.108622	-0.238627	0.112663	0.116342	0.160116	0.00834138	0.0854509
	VvbZIP01	-0.149278	-0.273491	-0.0246403	0.263615	0.395206	0.0428618	-0.147901	0.204994	0.215591	0.122723	-0.0202312	-0.205501	-0.319303	-0.257866	-0.135963	-0.326039	0.051516	0.247557	-0.0843185	0.0288089	-0.0103399	-0.203903	-0.0805062	0.0513383	-0.189247	0.347847	0.00554639	-0.270406	-0.109919	0.13838	-0.195473	-0.111132	-0.0273857	-0.169251	-0.109531	-0.114671	-0.192434	-0.127384	-0.17123	-0.0587169	0.072937	0.105508	-0.0641161	-0.254096	-0.0892642	-0.0151598	0.0012414	-0.0676279
	VvbZIP27	0.431067	0.335419	-0.0644781	0.119162	-0.255783	-0.177943	-0.599493	0.0233379	-0.0210607	-0.0935461	-0.0579936	0.627015	0.236542	0.0994759	0.129567	0.236017	-0.0654127	-0.123656	0.384688	0.0359026	0.468343	0.166279	0.214678	-0.397187	-0.340219	0.241658	0.455629	0.104325	0.188451	0.444185	-0.193835	0.215973	-0.392705	-0.225548	-0.163538	-0.361997	-0.305989	0.212927	0.607668	-0.564325	-0.741467	0.0430648	-0.134809	0.719794	0.694984	0.603774	0.346862	0.616656
	VvbZIP35	0.429689	0.214229	-0.117604	0.00623669	-0.138349	-0.00152834	-0.104653	-0.0116282	-0.0613246	-0.12264	-0.110112	0.230558	0.14422	0.048449	-0.166117	0.258968	-0.253926	0.177966	0.47014	0.14172	0.248382	-0.233059	-0.00239141	0.112988	0.262015	0.0737952	0.411241	0.117468	0.278297	0.412064	0.121845	0.0501407	-0.359688	0.128778	-0.141327	-0.199015	0.197533	0.17184	0.363873	-0.310803	-0.156373	0.363746	0.0495675	0.0186859	-1.84257e-05	0.100298	0.225111	0.48963
	Note: Correlation is significant at the 0.01 level (2-tailed).
	The red background denoted the significant positive correlation; The blue background denoted the significant negetive correlation
[truncated: 6 more columns]
