# Supplementary material for: Genome-wide analysis and expression profile of the bZIP transcription factor gene family in grapevine (Vitis vinifera)
Source: BMC Genomics. 2014 Apr 13;15:281. doi: 10.1186/1471-2164-15-281 (PMC4023599; doi:10.1186/1471-2164-15-281)
Supplement: Additional file 9 — The Pearson correlation coefficient (PCC value) between VvbZIP genes based on the qRT-PCR data of drought and heat (45°C) treatment. [file 1471-2164-15-281-S9.xlsx]

## Sheet: Additional file 10
Additional file 9.The Pearson correlation coefﬁcient (PCC value) between VvbZIP genes based on the qRT-PCR data of drought and heat(45℃) treatment.
	VvbZIP08(D)	VvbZIP45(D)	VvbZIP53(D)	VvbZIP30(D)	VvbZIP51(D)	VvbZIP18(D)	VvbZIP34(D)	VvbZIP11(D)	VvbZIP31(D)	VvbZIP57(D)	VvbZIP21(D)	VvbZIP38(D)	VvbZIP09(D)	VvbZIP26(UC)	VvbZIP02(D)	VvbZIP39(D)	VvbZIP44(D)	VvbZIP55(D)	VvbZIP14(D)	VvbZIP37(D)	VvbZIP22(D)	VvbZIP07(D)	VvbZIP47(D)	VvbZIP04(D)	VvbZIP03(D)	VvbZIP40(D)	VvbZIP12(D)	VvbZIP46(D)	VvbZIP29(D)	VvbZIP52(D)	VvbZIP32(D)	VvbZIP16(D)	VvbZIP05(D)	VvbZIP17(D)	VvbZIP33(D)	VvbZIP10(D)	VvbZIP15(D)	VvbZIP24(D)	VvbZIP06(D)	VvbZIP36(D)	VvbZIP35(D)	VvbZIP27(D)	VvbZIP20(D)	VvbZIP01(D)	VvbZIP42(D)	VvbZIP23(D)	VvbZIP08(H)	VvbZIP45(H)	VvbZIP49(H)
VvbZIP08(D)	1
VvbZIP45(D)	-0.319098	1
VvbZIP53(D)	0.979539	-0.126131	1
VvbZIP30(D)	0.309235	0.802305	0.488905	1
VvbZIP51(D)	-0.801084	0.803406	-0.664385	0.298025	1
VvbZIP18(D)	-0.895534	0.556613	-0.806504	-0.0134466	0.935626	1
VvbZIP34(D)	-0.314367	-0.734739	-0.466266	-0.943379	-0.202512	0.150212	1
VvbZIP11(D)	0.445985	0.0949805	0.522609	0.35526	-0.0789248	-0.0347375	-0.0572424	1
VvbZIP31(D)	0.898073	-0.0531944	0.912664	0.520598	-0.633773	-0.858189	-0.628055	0.149011	1
VvbZIP57(D)	-0.00289963	0.806151	0.186699	0.794146	0.575421	0.425291	-0.561419	0.664598	0.0144299	1
VvbZIP21(D)	0.389606	0.722414	0.547902	0.975242	0.169542	-0.169811	-0.988675	0.205383	0.651373	0.640101	1
VvbZIP38(D)	0.0307164	-0.484821	-0.0317883	-0.487824	-0.179836	0.124213	0.737488	0.631305	-0.411008	0.0300887	-0.629148	1
VvbZIP09(D)	0.309761	0.768215	0.472407	0.971789	0.240399	-0.104243	-0.994965	0.14475	0.597837	0.639901	0.995957	-0.672935	1
VvbZIP26(D)	-0.449739	0.177352	-0.395612	-0.126614	0.519698	0.717366	0.425205	0.575247	-0.720357	0.502275	-0.342804	0.740051	-0.337694	1
VvbZIP02(D)	0.611965	-0.771923	0.501205	-0.40137	-0.763352	-0.54959	0.522235	0.554748	0.215617	-0.252298	-0.418133	0.760698	-0.497913	0.15396	1
VvbZIP39(D)	-0.335159	0.804966	-0.15846	0.582409	0.785565	0.711042	-0.336031	0.539813	-0.333756	0.936592	0.396129	0.128633	0.417903	0.701382	-0.356389	1
VvbZIP44(D)	-0.10186	0.957395	0.0840133	0.900926	0.615671	0.304318	-0.896029	0.0331351	0.219157	0.727728	0.875362	-0.65912	0.911246	-0.0915231	-0.753612	0.639563	1
VvbZIP55(D)	-0.153151	0.984965	0.0429952	0.892393	0.688849	0.409028	-0.832941	0.152786	0.116812	0.823571	0.829635	-0.526166	0.864124	0.0769155	-0.710131	0.760887	0.985425	1
VvbZIP14(D)	-0.234874	0.995154	-0.0409849	0.85154	0.742315	0.472354	-0.797728	0.099372	0.0447056	0.801727	0.786138	-0.533124	0.827318	0.099809	-0.75745	0.767198	0.980255	0.99641	1
VvbZIP37(D)	-0.520095	0.975178	-0.342365	0.651413	0.906932	0.702692	-0.596193	-0.0360383	-0.249239	0.716011	0.564889	-0.461935	0.625462	0.245833	-0.848322	0.790976	0.890276	0.923667	0.952165	1
VvbZIP22(D)	0.90269	-0.228965	0.878403	0.348659	-0.753305	-0.935793	-0.489115	0.0523458	0.981199	-0.17417	0.502559	-0.371697	0.446879	-0.783709	0.299372	-0.506776	0.0510311	-0.0636809	-0.13217	-0.407399	1
VvbZIP07(D)	0.935653	-0.377358	0.885587	0.218555	-0.850928	-0.97866	-0.342054	0.101739	0.944814	-0.254227	0.366923	-0.226196	0.302565	-0.729868	0.449877	-0.576347	-0.110269	-0.214949	-0.284923	-0.550483	0.98545	1
VvbZIP47(D)	-0.934747	-0.0380599	-0.986174	-0.626023	0.540981	0.729741	0.600406	-0.520689	-0.920524	-0.307991	-0.677368	0.134123	-0.609728	0.392195	-0.364888	0.0416855	-0.24777	-0.206846	-0.124248	0.183496	-0.858505	-0.839127	1
VvbZIP04(D)	0.765437	0.289178	0.847253	0.779303	-0.336359	-0.631015	-0.846767	0.214254	0.939707	0.311505	0.870822	-0.528356	0.832809	-0.602534	-0.031656	-0.025265	0.531508	0.448238	0.380883	0.0889829	0.858848	0.776378	-0.909813	1
VvbZIP03(D)	-0.162051	0.986905	0.0353862	0.888003	0.700175	0.427135	-0.818526	0.174801	0.0974639	0.838882	0.818499	-0.499576	0.852598	0.108117	-0.699582	0.781099	0.979518	0.999494	0.996194	0.926851	-0.0847657	-0.233664	-0.198721	0.431373	1
VvbZIP40(D)	0.20641	0.860259	0.392322	0.994037	0.39177	0.0775314	-0.943427	0.29416	0.444068	0.803555	0.964576	-0.526303	0.970803	-0.10215	-0.493304	0.621448	0.942203	0.935121	0.902606	0.728074	0.268337	0.128876	-0.53888	0.723473	0.930845	1
VvbZIP12(D)	0.811834	0.0740853	0.884174	0.574002	-0.374672	-0.467542	-0.400233	0.850706	0.645734	0.542171	0.526142	0.251924	0.45237	0.0635158	0.518492	0.26073	0.170405	0.208644	0.129477	-0.131785	0.556254	0.570461	-0.891718	0.673828	0.215311	0.487978	1
VvbZIP46(D)	0.655868	-0.820843	0.53214	-0.42008	-0.83747	-0.638162	0.500778	0.467535	0.287355	-0.343602	-0.40856	0.68232	-0.488619	0.0315672	0.991912	-0.464947	-0.772127	-0.749775	-0.798377	-0.900247	0.385048	0.532962	-0.390878	0.0166335	-0.743047	-0.514614	0.488248	1
VvbZIP29(D)	0.206167	-0.703203	0.0394543	-0.55854	-0.664427	-0.619268	0.276718	-0.687188	0.278554	-0.946851	-0.361718	-0.271176	-0.367464	-0.751025	0.176301	-0.982048	-0.540252	-0.674212	-0.669223	-0.666725	0.44677	0.49259	0.0583393	0.000948045	-0.697096	-0.579482	-0.400406	0.290827	1
VvbZIP52(D)	-0.504799	-0.484814	-0.651041	-0.791257	-0.0719214	0.0765771	0.572019	-0.851048	-0.428082	-0.856986	-0.687147	-0.132081	-0.642717	-0.27014	-0.161935	-0.644057	-0.511468	-0.579684	-0.519131	-0.308358	-0.272594	-0.233934	0.72294	-0.60472	-0.590711	-0.743939	-0.89639	-0.0988336	0.730859	1
VvbZIP32(D)	0.507897	0.632272	0.670833	0.949093	0.108504	-0.147484	-0.827939	0.607227	0.590065	0.815513	0.902284	-0.232564	0.872672	-0.0210507	-0.0987086	0.563914	0.727873	0.744023	0.68551	0.447375	0.426075	0.337336	-0.775666	0.798501	0.744774	0.914042	0.799651	-0.129861	-0.600325	-0.932951	1
VvbZIP16(D)	-0.640542	0.708604	-0.499258	0.294372	0.906749	0.914559	-0.0717712	0.323393	-0.646063	0.745915	0.101989	0.192548	0.144956	0.801283	-0.435907	0.93189	0.477611	0.606696	0.641894	0.775893	-0.780812	-0.833493	0.400303	-0.363585	0.62879	0.360247	-0.074821	-0.546504	-0.883463	-0.332635	0.230692	1
VvbZIP05(D)	-0.340991	0.955417	-0.145846	0.736755	0.835023	0.660536	-0.576474	0.323188	-0.192963	0.914385	0.599822	-0.205023	0.635849	0.446555	-0.604279	0.944253	0.850033	0.925637	0.934176	0.934013	-0.376776	-0.493742	-0.0033777	0.150462	0.936758	0.78806	0.173689	-0.685401	-0.879214	-0.591803	0.633759	0.855816	1
VvbZIP17(D)	-0.50651	-0.537142	-0.660176	-0.846819	-0.0899205	0.0904101	0.65097	-0.794623	-0.473537	-0.860714	-0.75617	-0.0325595	-0.715728	-0.197461	-0.0871965	-0.635921	-0.581717	-0.637055	-0.576658	-0.356828	-0.312873	-0.259299	0.742899	-0.663263	-0.645488	-0.802914	-0.878784	-0.0315179	0.709176	0.995014	-0.964117	-0.315364	-0.616812	1
VvbZIP33(D)	-0.665929	-0.398497	-0.795071	-0.809792	0.10246	0.284078	0.644786	-0.780975	-0.620007	-0.743784	-0.751544	-0.0219301	-0.698922	-0.0585262	-0.204915	-0.472188	-0.488913	-0.523345	-0.452537	-0.196323	-0.481503	-0.44073	0.8578	-0.755504	-0.528261	-0.748862	-0.942252	-0.167781	0.563104	0.974414	-0.953215	-0.124306	-0.458742	0.980438	1
VvbZIP10(D)	-0.646846	0.738685	-0.501215	0.321492	0.92303	0.915752	-0.109265	0.295456	-0.630629	0.751128	0.13446	0.14476	0.179904	0.771379	-0.47692	0.933567	0.514464	0.638071	0.673851	0.805249	-0.768533	-0.828865	0.396344	-0.339927	0.659038	0.389765	-0.0871832	-0.584585	-0.877768	-0.329574	0.244785	0.998824	0.873335	-0.317081	-0.124988	1
VvbZIP15(D)	0.929881	-0.533323	0.873217	0.043708	-0.847198	-0.811934	0.0230964	0.584368	0.675159	-0.0723341	0.0788462	0.387334	-0.0103093	-0.186002	0.857464	-0.336793	-0.390481	-0.397245	-0.473067	-0.702413	0.708804	0.798135	-0.785305	0.486971	-0.39704	-0.0654101	0.793114	0.876808	0.167599	-0.442403	0.316754	-0.578833	-0.460992	-0.407693	-0.559702	-0.602321	1
VvbZIP24(D)	0.0267949	0.884337	0.225777	0.895916	0.575052	0.359233	-0.72051	0.53498	0.134288	0.976618	0.777498	-0.182438	0.783743	0.3198	-0.388023	0.881251	0.852247	0.916281	0.893331	0.783565	-0.0593426	-0.167867	-0.365214	0.446563	0.925345	0.909645	0.508717	-0.459493	-0.865625	-0.832652	0.869708	0.669115	0.930319	-0.857591	-0.750668	0.684197	-0.120012	1
VvbZIP06(D)	0.321228	0.750828	0.479324	0.962394	0.217474	-0.130422	-0.997998	0.116582	0.617145	0.609361	0.995196	-0.695166	0.999234	-0.374167	-0.499519	0.383115	0.9026	0.849113	0.812126	0.607848	0.471019	0.326334	-0.614705	0.844197	0.836446	0.960724	0.440497	-0.48527	-0.33083	-0.620349	0.859494	0.110794	0.608894	-0.69543	-0.684265	0.146548	-0.00535459	0.758872	1
VvbZIP36(D)	-0.127768	-0.0668006	-0.10564	-0.171139	0.189964	0.418054	0.488261	0.76126	-0.501784	0.423523	-0.371429	0.905017	-0.39851	0.932725	0.488693	0.53812	-0.28785	-0.122611	-0.124908	-0.0509601	-0.541898	-0.448053	0.142573	-0.469032	-0.0913003	-0.186105	0.315736	0.375391	-0.650273	-0.380167	0.0358722	0.567075	0.230655	-0.292026	-0.211589	0.527206	0.175728	0.21887	-0.432333	1
VvbZIP35(D)	-0.144891	0.983776	0.0535036	0.895198	0.690868	0.419073	-0.819269	0.199695	0.106435	0.851137	0.823073	-0.483562	0.855171	0.11775	-0.680815	0.788537	0.976455	0.998722	0.99369	0.919638	-0.0773566	-0.224449	-0.215976	0.439868	0.999663	0.935848	0.239131	-0.725813	-0.708971	-0.611309	0.759411	0.629827	0.938782	-0.664651	-0.548545	0.659308	-0.376476	0.934601	0.838513	-0.0747153	1
VvbZIP27(D)	0.398896	0.736325	0.565644	0.992128	0.191213	-0.131759	-0.964527	0.317988	0.61999	0.719029	0.992474	-0.533122	0.98379	-0.238332	-0.362131	0.477241	0.868442	0.842107	0.795753	0.572744	0.460525	0.332622	-0.694476	0.850201	0.834564	0.977897	0.596371	-0.366548	-0.457799	-0.768096	0.945991	0.172536	0.647997	-0.828106	-0.814642	0.200892	0.115739	0.834965	0.978701	-0.255386	0.841683	1
VvbZIP20(D)	0.707654	0.425809	0.835345	0.868569	-0.144175	-0.381725	-0.7708	0.627589	0.745535	0.667946	0.853634	-0.182166	0.80612	-0.148484	0.0969254	0.364838	0.567525	0.565786	0.494009	0.215648	0.612375	0.549142	-0.908317	0.877902	0.563801	0.809901	0.892054	0.0841888	-0.432199	-0.912029	0.968058	0.00262916	0.420548	-0.938125	-0.975601	0.01237	0.530347	0.721118	0.798659	-0.00812638	0.580794	0.892145	1
VvbZIP01(D)	0.92679	-0.252858	0.900893	0.338585	-0.774265	-0.944215	-0.462937	0.104275	0.97935	-0.160866	0.484848	-0.316637	0.425006	-0.747942	0.351253	-0.496361	0.0216851	-0.0858725	-0.156831	-0.435631	0.998164	0.991274	-0.875885	0.851169	-0.105541	0.253984	0.594475	0.432609	0.425635	-0.301138	0.434504	-0.776047	-0.384775	-0.336123	-0.506389	-0.76643	0.749776	-0.0571257	0.447844	-0.49091	-0.0967375	0.449137	0.626284	1
VvbZIP42(D)	0.801489	0.176305	0.858338	0.690573	-0.438738	-0.719477	-0.790379	0.139039	0.973107	0.180931	0.806087	-0.538562	0.765557	-0.689569	0.017555	-0.160237	0.437937	0.339359	0.271967	-0.0195348	0.916687	0.844754	-0.904248	0.990812	0.319984	0.630111	0.630496	0.0798919	0.133679	-0.510247	0.712235	-0.485158	0.0206381	-0.569101	-0.682373	-0.462052	0.526915	0.321671	0.781499	-0.535469	0.32738	0.774809	0.817656	0.907734	1
VvbZIP23(D)	0.972746	-0.519985	0.912299	0.0888901	-0.896231	-0.910547	-0.0863135	0.438371	0.79373	-0.153948	0.165823	0.201014	0.080946	-0.383157	0.76507	-0.447939	-0.328353	-0.369536	-0.44636	-0.696196	0.834618	0.904625	-0.832002	0.598355	-0.375856	-0.0187743	0.744477	0.808006	0.299732	-0.377265	0.322563	-0.702129	-0.508834	-0.360818	-0.53138	-0.717451	0.978584	-0.158988	0.092897	-0.0304901	-0.358363	0.17936	0.547662	0.86553	0.651844	1
VvbZIP08(H)	0.54765	0.352274	0.672391	0.682974	-0.0200727	-0.118273	-0.44129	0.920691	0.400928	0.80058	0.570469	0.27872	0.516555	0.331486	0.312649	0.59334	0.366304	0.446327	0.382958	0.176994	0.26286	0.251751	-0.720142	0.537181	0.460001	0.625494	0.931544	0.245223	-0.705437	-0.98667	0.868548	0.291262	0.493067	-0.966864	-0.957881	0.280605	0.539323	0.747495	0.493205	0.482877	0.482868	0.661123	0.871632	0.299625	0.450509	0.453332	1
VvbZIP45(H)	0.882772	0.0627703	0.948852	0.611353	-0.450805	-0.585145	-0.492604	0.7405	0.77381	0.463231	0.602128	0.10236	0.528909	-0.118381	0.469476	0.146724	0.207356	0.214722	0.132062	-0.154973	0.692793	0.693651	-0.959335	0.787426	0.215603	0.522645	0.983208	0.461044	-0.274023	-0.851042	0.812181	-0.207241	0.110822	-0.848181	-0.933925	-0.213314	0.810558	0.465552	0.523493	0.139249	0.23741	0.652828	0.92304	0.723602	0.758028	0.799089	0.871666	1
VvbZIP49(H)	-0.499311	0.897421	-0.319762	0.576852	0.909179	0.799227	-0.395123	0.298566	-0.395005	0.863374	0.416419	-0.0773652	0.459559	0.591203	-0.587601	0.964028	0.737655	0.834137	0.856243	0.91678	-0.563816	-0.662153	0.183735	-0.0622697	0.849427	0.639186	0.0454158	-0.68132	-0.89659	-0.479878	0.474653	0.94442	0.977138	-0.491034	-0.312106	0.956256	-0.556153	0.847232	0.42945	0.349481	0.850131	0.4716	0.243923	-0.569077	-0.192077	-0.631461	0.397003	-0.0446933	1
VvbZIP30(H)	0.855879	0.0964249	0.929502	0.627176	-0.407426	-0.539147	-0.492594	0.771293	0.740837	0.50798	0.605881	0.124666	0.533888	-0.0677851	0.458184	0.199948	0.227795	0.243688	0.162157	-0.119272	0.65225	0.651856	-0.944318	0.768606	0.246068	0.540862	0.990296	0.442818	-0.327271	-0.877793	0.829064	-0.152636	0.155947	-0.872877	-0.948869	-0.159349	0.790316	0.503819	0.526329	0.181146	0.268292	0.661896	0.929048	0.684185	0.732249	0.770012	0.897959	0.998403	0.00531638
VvbZIP51(H)	-0.389607	0.97896	-0.21218	0.74133	0.804245	0.542817	-0.738185	-0.108725	-0.0596502	0.668667	0.695714	-0.625739	0.752777	0.040467	-0.88164	0.684846	0.955836	0.956095	0.975596	0.976514	-0.21583	-0.375346	0.047407	0.267705	0.952998	0.810079	-0.086525	-0.910722	-0.55388	-0.318795	0.520759	0.625729	0.883646	-0.383931	-0.251701	0.661979	-0.637963	0.776653	0.741703	-0.236902	0.944926	0.685509	0.313883	-0.250533	0.171249	-0.591456	0.171157	-0.0718592	0.825821
VvbZIP18(H)	0.216543	0.358255	0.337593	0.474804	0.221817	0.230297	-0.159489	0.953547	-0.0100614	0.839129	0.293693	0.529439	0.255448	0.691478	0.295644	0.76829	0.250948	0.385809	0.347685	0.254392	-0.145073	-0.131873	-0.377504	0.149452	0.409876	0.442449	0.738004	0.190222	-0.874056	-0.875393	0.660092	0.580703	0.582503	-0.829218	-0.759947	0.559902	0.322728	0.719975	0.221516	0.774305	0.431457	0.408535	0.604183	-0.101753	0.0440199	0.171292	0.910679	0.612807	0.571816
VvbZIP34(H)	0.838166	0.245334	0.930374	0.771929	-0.348025	-0.572557	-0.715992	0.568275	0.860958	0.493493	0.794633	-0.186091	0.736885	-0.296371	0.218392	0.157929	0.429423	0.403979	0.32539	0.0246477	0.761109	0.715703	-0.97669	0.924697	0.3981	0.698352	0.902654	0.227463	-0.239904	-0.828233	0.892859	-0.211001	0.217641	-0.85417	-0.932759	-0.202859	0.662861	0.555168	0.736288	-0.100869	0.41515	0.820362	0.976329	0.77569	0.891887	0.700452	0.80283	0.957005	0.0289528
VvbZIP11(H)	0.34298	0.768781	0.52479	0.983327	0.28477	0.0101347	-0.869999	0.517128	0.480172	0.867438	0.927182	-0.320951	0.914229	0.0160757	-0.276248	0.65791	0.839742	0.858081	0.81223	0.609661	0.301903	0.191124	-0.652139	0.73614	0.858841	0.968728	0.675877	-0.312787	-0.661839	-0.886156	0.981469	0.358472	0.755873	-0.925709	-0.883545	0.377932	0.129133	0.933627	0.899432	0.00251066	0.869996	0.96548	0.904881	0.302462	0.637843	0.139426	0.79929	0.685358	0.608828
VvbZIP31(H)	0.550959	0.586679	0.707373	0.929908	0.058137	-0.187855	-0.803787	0.637661	0.61213	0.798888	0.883924	-0.194627	0.849345	-0.0212161	-0.040357	0.538159	0.686277	0.703534	0.641725	0.395807	0.453118	0.372581	-0.804388	0.805415	0.704632	0.888955	0.833454	-0.0709769	-0.58509	-0.943895	0.998247	0.197888	0.595746	-0.971367	-0.968805	0.209848	0.371363	0.846837	0.836358	0.0567086	0.720366	0.930199	0.979142	0.46437	0.72258	0.373477	0.887732	0.844784	0.435656
VvbZIP57(H)	0.287585	0.805616	0.474084	0.985653	0.339294	0.0621473	-0.87389	0.488985	0.439006	0.879559	0.925871	-0.341337	0.918125	0.0328847	-0.327446	0.685554	0.867021	0.886834	0.845319	0.655938	0.257369	0.141004	-0.60736	0.708201	0.887766	0.977538	0.6334	-0.366038	-0.679827	-0.86673	0.968311	0.399233	0.789925	-0.908135	-0.855976	0.420016	0.0699029	0.947884	0.902741	-0.00245076	0.897829	0.962818	0.87797	0.255724	0.606487	0.0803799	0.774011	0.64086	0.648476
VvbZIP21(H)	0.859807	-0.129897	0.851506	0.422532	-0.676454	-0.892647	-0.576774	0.00285846	0.987317	-0.129975	0.580111	-0.471428	0.531965	-0.816166	0.187195	-0.46223	0.155205	0.0337547	-0.0318251	-0.306888	0.993126	0.958958	-0.849322	0.895943	0.0110869	0.350577	0.524398	0.274662	0.421103	-0.279719	0.467563	-0.739515	-0.299703	-0.330051	-0.487912	-0.721965	0.629797	0.00381133	0.556434	-0.607324	0.016792	0.531829	0.633953	0.985458	0.947224	0.768686	0.250976	0.669351	-0.49562
VvbZIP38(H)	0.0320657	0.707695	0.208122	0.714386	0.513554	0.410174	-0.447207	0.764252	-0.0222857	0.987376	0.543559	0.185138	0.534183	0.594516	-0.111867	0.930274	0.61022	0.723428	0.698418	0.61658	-0.201425	-0.256612	-0.310153	0.247535	0.74232	0.714581	0.596298	-0.212397	-0.96629	-0.877907	0.780852	0.743547	0.856676	-0.866233	-0.754478	0.74109	0.016857	0.932426	0.501076	0.552341	0.757357	0.63626	0.649641	-0.179109	0.118715	-0.0908731	0.846439	0.497727	0.821507
VvbZIP09(H)	0.828777	-0.792652	0.700052	-0.272346	-0.993853	-0.918582	0.212814	0.186985	0.625336	-0.502378	-0.163834	0.261436	-0.240186	-0.437389	0.820954	-0.717719	-0.618646	-0.675887	-0.733529	-0.905876	0.734736	0.838984	-0.576036	0.336327	-0.684265	-0.371073	0.45354	0.883564	0.581353	-0.0119659	-0.0561653	-0.855146	-0.795153	0.0135571	-0.173776	-0.874979	0.896254	-0.51963	-0.220879	-0.0920415	-0.672393	-0.172129	0.195129	0.761584	0.429583	0.925943	0.1126	0.514127	-0.866907
VvbZIP02(H)	0.325661	-0.865718	0.182009	-0.675458	-0.648078	-0.351568	0.781751	0.371747	-0.0869023	-0.421387	-0.702565	0.843389	-0.763412	0.269102	0.939903	-0.408698	-0.913674	-0.859027	-0.879562	-0.866078	0.0319182	0.200792	-0.027803	-0.358445	-0.845972	-0.742947	0.213915	0.927287	0.253965	0.119683	-0.409351	-0.360579	-0.683355	0.205194	0.114491	-0.405291	0.637998	-0.582246	-0.765213	0.540114	-0.832745	-0.653602	-0.241218	0.0798452	-0.2981	0.529254	0.0425573	0.14351	-0.599626
VvbZIP39(H)	-0.599962	-0.106982	-0.680866	-0.467183	0.184248	0.196439	0.206242	-0.978395	-0.348318	-0.653645	-0.350692	-0.496597	-0.283529	-0.397769	-0.547149	-0.462949	-0.1043	-0.1967	-0.131461	0.0584645	-0.248092	-0.282925	0.685357	-0.407057	-0.213504	-0.395117	-0.940642	-0.478383	0.610803	0.907119	-0.714874	-0.190497	-0.292046	0.864813	0.87861	-0.16819	-0.677982	-0.558496	-0.260466	-0.612234	-0.238804	-0.450886	-0.760751	-0.296076	-0.339791	-0.56525	-0.96346	-0.863005	-0.2249
VvbZIP44(H)	-0.535091	0.941954	-0.354424	0.602683	0.934285	0.789153	-0.468628	0.160095	-0.362863	0.812611	0.467842	-0.228076	0.519991	0.472218	-0.707937	0.912006	0.804871	0.878791	0.905505	0.968402	-0.528902	-0.646144	0.207438	-0.0223409	0.889705	0.673513	-0.0425669	-0.78717	-0.818901	-0.404698	0.455395	0.901338	0.975828	-0.430392	-0.253466	0.92022	-0.639418	0.82815	0.494237	0.199579	0.886927	0.504825	0.21777	-0.543704	-0.145707	-0.684643	0.301342	-0.10905	0.987082
VvbZIP55(H)	0.560484	-0.93341	0.402069	-0.589083	-0.873744	-0.651731	0.605854	0.246473	0.224226	-0.557901	-0.543925	0.613384	-0.613811	-0.0770917	0.942598	-0.640343	-0.878069	-0.879209	-0.915052	-0.976071	0.35927	0.512437	-0.245319	-0.0902166	-0.876487	-0.673641	0.281411	0.970654	0.489055	0.138928	-0.337342	-0.656383	-0.835623	0.201263	0.054498	-0.692129	0.781532	-0.658938	-0.603718	0.24333	-0.864432	-0.525309	-0.11371	0.398447	-0.00196127	0.737171	0.00668259	0.273244	-0.813393
VvbZIP14(H)	0.874485	-0.0585171	0.884294	0.501885	-0.632221	-0.861795	-0.630294	0.0825555	0.997761	-0.0292655	0.643736	-0.457812	0.593955	-0.7648	0.178538	-0.371761	0.220124	0.108898	0.0398554	-0.247276	0.985092	0.944842	-0.892599	0.933093	0.0879071	0.428979	0.593312	0.256683	0.326267	-0.37454	0.554564	-0.672026	-0.214933	-0.424261	-0.572606	-0.65453	0.64009	0.100451	0.615299	-0.557475	0.0952571	0.604493	0.70957	0.979672	0.971683	0.76952	0.342245	0.729858	-0.417
VvbZIP37(H)	0.459015	-0.937917	0.272465	-0.644675	-0.897542	-0.753134	0.484424	-0.264889	0.31707	-0.870743	-0.499519	0.170507	-0.543354	-0.506812	0.635852	-0.947035	-0.803253	-0.885906	-0.904913	-0.945483	0.491359	0.60289	-0.127421	-0.0241266	-0.89845	-0.706308	-0.0622485	0.721188	0.87177	0.498051	-0.527093	-0.906192	-0.991288	0.518753	0.346515	-0.922339	0.553408	-0.875786	-0.515532	-0.262559	-0.898505	-0.546817	-0.298696	0.500659	0.104505	0.610047	-0.402547	0.0114343	-0.994677
VvbZIP22(H)	-0.280058	-0.756528	-0.434903	-0.943648	-0.236585	0.11627	0.999346	-0.0446768	-0.600114	-0.571159	-0.985562	0.744404	-0.994841	0.4095	0.550266	-0.355867	-0.910715	-0.849498	-0.816899	-0.623807	-0.458921	-0.309054	0.572393	-0.826991	-0.835374	-0.947531	-0.376331	0.530719	0.291379	0.562416	-0.820071	-0.0997501	-0.598348	0.641959	0.629258	-0.137805	0.0578954	-0.730318	-0.99732	0.485324	-0.835553	-0.96128	-0.754361	-0.431713	-0.768154	-0.0503999	-0.428769	-0.46643	-0.421105
VvbZIP07(H)	-0.105274	0.297368	-0.00782292	0.209059	0.393666	0.499458	0.125136	0.843116	-0.373946	0.740244	-0.00574929	0.682862	-0.0251418	0.909303	0.248593	0.801202	0.0981515	0.261901	0.251652	0.272544	-0.484143	-0.449091	-0.0169771	-0.221729	0.291706	0.202955	0.457472	0.125317	-0.887433	-0.642358	0.369631	0.74419	0.564055	-0.578649	-0.467699	0.716943	0.0905595	0.578411	-0.0633275	0.922514	0.309056	0.113778	0.272223	-0.44093	-0.32697	-0.097393	0.69397	0.292416	0.631797
VvbZIP47(H)	0.207844	-0.985485	0.0181963	-0.860821	-0.707311	-0.419946	0.834138	-0.0408966	-0.0985064	-0.757598	-0.813961	0.602443	-0.85585	-0.0146486	0.781546	-0.709292	-0.992201	-0.993677	-0.996292	-0.938867	0.0730301	0.231498	0.147701	-0.426457	-0.990727	-0.91116	-0.112917	0.811963	0.604802	0.488709	-0.68206	-0.578719	-0.900038	0.552991	0.439138	-0.613569	0.469746	-0.865699	-0.843806	0.208791	-0.987103	-0.813912	-0.499076	0.101346	-0.324771	0.425523	-0.346036	-0.131186	-0.810848
VvbZIP26(H)	0.657385	0.313825	0.774382	0.716178	-0.1276	-0.256023	-0.512415	0.871873	0.539664	0.737748	0.63518	0.186438	0.576414	0.181418	0.32506	0.487673	0.373337	0.429383	0.358782	0.119174	0.409677	0.393384	-0.819471	0.654296	0.438645	0.65019	0.966811	0.275383	-0.600272	-0.979882	0.898837	0.15663	0.419413	-0.969394	-0.986315	0.149443	0.611817	0.709362	0.558264	0.358217	0.461206	0.713148	0.928456	0.443186	0.58043	0.55302	0.987621	0.933671	0.296599
VvbZIP04(H)	0.167762	0.872748	0.35113	0.984152	0.410499	0.0851515	-0.959427	0.208848	0.43829	0.762005	0.967385	-0.596123	0.979505	-0.155507	-0.557107	0.587949	0.961595	0.943623	0.915441	0.749964	0.267209	0.11989	-0.501434	0.718711	0.937271	0.996111	0.419703	-0.57112	-0.531222	-0.682543	0.87879	0.341194	0.778177	-0.748026	-0.693476	0.373962	-0.122807	0.882278	0.971716	-0.259289	0.940078	0.970756	0.769766	0.247728	0.629889	-0.0619326	0.554863	0.46499	0.628516
VvbZIP03(H)	0.139164	0.858022	0.335184	0.941734	0.481176	0.24025	-0.786696	0.534131	0.260367	0.952023	0.844186	-0.237858	0.843877	0.214075	-0.356832	0.814436	0.862636	0.910916	0.879539	0.735014	0.0692189	-0.0422176	-0.47274	0.557657	0.917071	0.945762	0.574462	-0.416672	-0.804993	-0.863261	0.922844	0.568027	0.882773	-0.894108	-0.808625	0.585056	-0.0348527	0.991699	0.822296	0.142043	0.927076	0.895343	0.797431	0.0706787	0.440412	-0.0562478	0.775721	0.54988	0.775335
VvbZIP40(H)	0.672407	-0.228406	0.687204	0.176229	-0.432018	-0.353919	0.0629289	0.932145	0.330568	0.375899	0.0835054	0.667939	0.00332977	0.357514	0.794283	0.198681	-0.225523	-0.139989	-0.205692	-0.377581	0.290994	0.37653	-0.63622	0.27562	-0.123378	0.0878553	0.88577	0.740315	-0.377514	-0.721559	0.47641	-0.0286666	-0.0256568	-0.660614	-0.716149	-0.0613629	0.828845	0.251537	-0.0142876	0.644895	-0.0975609	0.17906	0.586212	0.3466	0.245865	0.708907	0.822768	0.808563	-0.0661462
VvbZIP12(H)	0.495868	0.615004	0.658855	0.921828	0.120596	-0.109456	-0.769712	0.680986	0.537855	0.848606	0.855667	-0.136532	0.823052	0.0715302	-0.0427178	0.609455	0.688347	0.72086	0.662238	0.432565	0.371862	0.294125	-0.758233	0.746012	0.724747	0.884912	0.828011	-0.0847701	-0.657881	-0.963923	0.994822	0.281132	0.646826	-0.985664	-0.967846	0.290909	0.337759	0.88134	0.806656	0.137054	0.741029	0.910795	0.960272	0.385598	0.654294	0.322658	0.911197	0.822808	0.500738
VvbZIP46(H)	0.152542	0.85827	0.327196	0.962892	0.392546	0.0526937	-0.978364	0.0955322	0.462612	0.682475	0.969611	-0.688431	0.986683	-0.254722	-0.613642	0.50868	0.966007	0.929405	0.904563	0.742916	0.302448	0.147827	-0.477914	0.732395	0.919607	0.978882	0.34515	-0.61417	-0.436755	-0.598425	0.830494	0.27473	0.730586	-0.672517	-0.625885	0.31146	-0.163754	0.823212	0.983088	-0.371319	0.919819	0.958192	0.725763	0.276705	0.654067	-0.0804551	0.461397	0.409007	0.575416
VvbZIP29(H)	0.679189	-0.625249	0.555266	-0.185466	-0.885615	-0.934053	-0.0435702	-0.315489	0.720314	-0.681484	0.0122783	-0.276799	-0.0301843	-0.851006	0.377774	-0.894146	-0.375244	-0.511659	-0.55111	-0.708946	0.839142	0.875075	-0.47156	0.46256	-0.535422	-0.25161	0.122908	0.490922	0.852151	0.265656	-0.134447	-0.993345	-0.790594	0.239351	0.0485975	-0.987897	0.578682	-0.586416	0.00434815	-0.623159	-0.536325	-0.0609864	0.0875855	0.831451	0.577751	0.714587	-0.239131	0.266065	-0.900377
VvbZIP52(H)	-0.627965	0.886896	-0.484696	0.501318	0.877507	0.672353	-0.541356	-0.343145	-0.281899	0.467268	0.466126	-0.628376	0.541861	0.0544044	-0.968782	0.576849	0.825783	0.820351	0.863753	0.951037	-0.400583	-0.550209	0.334862	0.0157925	0.816571	0.59235	-0.387801	-0.990734	-0.414481	-0.0259661	0.231644	0.63009	0.777935	-0.0888627	0.0579584	0.666276	-0.841636	0.570586	0.533985	-0.282281	0.802086	0.43876	0.00738617	-0.443151	-0.06297	-0.790878	-0.118923	-0.375746	0.769696
VvbZIP32(H)	0.320719	-0.88586	0.13189	-0.67566	-0.806654	-0.681146	0.464339	-0.461147	0.252896	-0.947112	-0.510374	0.024523	-0.537362	-0.586261	0.465768	-0.987973	-0.750317	-0.851611	-0.857092	-0.863106	0.434759	0.527351	0.00164913	-0.0756613	-0.867785	-0.7188	-0.245735	0.562785	0.950675	0.646431	-0.621946	-0.901236	-0.983227	0.653731	0.492922	-0.91024	0.379749	-0.924758	-0.505758	-0.402551	-0.873269	-0.578058	-0.416693	0.432168	0.059031	0.462582	-0.573067	-0.154955	-0.979497
VvbZIP16(H)	0.0923239	0.854907	0.259252	0.924043	0.411373	0.0655023	-0.973978	-0.0237262	0.439324	0.609361	0.947348	-0.765326	0.972275	-0.318261	-0.68682	0.452215	0.968298	0.918165	0.900138	0.755985	0.28943	0.127965	-0.41142	0.704269	0.905856	0.948154	0.240991	-0.677693	-0.361654	-0.498496	0.759941	0.244924	0.700386	-0.579485	-0.532666	0.285137	-0.240979	0.765541	0.971806	-0.46003	0.90303	0.922771	0.6504	0.257321	0.633871	-0.140776	0.352285	0.317246	0.548739
VvbZIP05(H)	-0.90976	0.577411	-0.843603	0.0135095	0.859759	0.804487	-0.0812058	-0.573786	-0.638987	0.110355	-0.0203379	-0.425239	0.0688368	0.166667	-0.884478	0.361277	0.443078	0.447221	0.520708	0.737738	-0.681504	-0.779055	0.74782	-0.437312	0.44637	0.12232	-0.764412	-0.903351	-0.189588	0.40316	-0.264581	0.586735	0.497741	0.364311	0.51707	0.612192	-0.998284	0.166199	0.0638122	-0.197804	0.426018	-0.0577478	-0.481687	-0.723623	-0.481205	-0.971749	-0.507204	-0.77749	0.582427
VvbZIP17(H)	0.883008	-0.238729	0.854035	0.327475	-0.753762	-0.937128	-0.482638	0.00374958	0.974444	-0.210332	0.48902	-0.399622	0.436013	-0.812413	0.276708	-0.536975	0.0445028	-0.0761248	-0.142106	-0.410757	0.998806	0.982643	-0.833379	0.847169	-0.0982818	0.249782	0.515021	0.366845	0.483526	-0.229184	0.393656	-0.80014	-0.39731	-0.271913	-0.44194	-0.786671	0.683542	-0.0896551	0.461602	-0.578257	-0.0920532	0.441491	0.580069	0.994594	0.909218	0.81633	0.216782	0.65694	-0.582894
VvbZIP33(H)	-0.7484	0.728576	-0.613769	0.249852	0.962878	0.959712	-0.0731992	0.152862	-0.696375	0.660487	0.077204	0.0775077	0.133338	0.72606	-0.56238	0.875715	0.500354	0.612372	0.658691	0.821846	-0.820357	-0.8858	0.508933	-0.411665	0.631228	0.329929	-0.232095	-0.661478	-0.797345	-0.19467	0.135692	0.984541	0.838564	-0.187794	0.00915887	0.988821	-0.712616	0.605743	0.102923	0.446584	0.627707	0.129771	-0.106638	-0.825233	-0.525133	-0.8133	0.137425	-0.349083	0.933998
VvbZIP10(H)	0.701251	-0.849054	0.568579	-0.41689	-0.901115	-0.724434	0.456304	0.379625	0.368875	-0.420187	-0.376633	0.585787	-0.456324	-0.0979145	0.967042	-0.562294	-0.767421	-0.767323	-0.817583	-0.93369	0.476898	0.618349	-0.426042	0.0811599	-0.764697	-0.513377	0.46329	0.991468	0.396378	-0.0474247	-0.143138	-0.650639	-0.749431	0.0105491	-0.143004	-0.684829	0.889762	-0.51257	-0.448047	0.25139	-0.749073	-0.349179	0.08655	0.519366	0.156736	0.846875	0.185978	0.459633	-0.761444
VvbZIP15(H)	0.149049	-0.517195	0.084856	-0.44561	-0.272756	0.0167723	0.692075	0.677708	-0.300031	0.0297905	-0.57594	0.992941	-0.628732	0.678939	0.825072	0.0878288	-0.663877	-0.538398	-0.554987	-0.518438	-0.260662	-0.112839	0.021653	-0.431752	-0.513143	-0.495875	0.345759	0.75271	-0.244155	-0.190882	-0.169503	0.114751	-0.242953	-0.0926316	-0.10099	0.0667295	0.4935	-0.176944	-0.649375	0.880315	-0.495261	-0.479811	-0.0959958	-0.203328	-0.437618	0.314233	0.341014	0.206186	-0.135468
VvbZIP24(H)	-0.0594044	-0.638649	-0.225167	-0.66075	-0.465069	-0.389884	0.376535	-0.816898	0.0373238	-0.967823	-0.482675	-0.27463	-0.467429	-0.638513	0.0232524	-0.912788	-0.532658	-0.65437	-0.627218	-0.546649	0.208654	0.248248	0.314261	-0.212165	-0.675081	-0.654774	-0.626714	0.127689	0.964485	0.883097	-0.754437	-0.728512	-0.809709	0.862485	0.756282	-0.721512	-0.0758986	-0.895119	-0.433293	-0.62073	-0.6917	-0.582439	-0.635903	0.181118	-0.086212	0.0456285	-0.867041	-0.51826	-0.783201
VvbZIP06(H)	0.946343	-0.510322	0.893792	0.077943	-0.848333	-0.829517	-0.0201142	0.570553	0.709423	-0.064616	0.119341	0.344093	0.0306886	-0.222066	0.832569	-0.339922	-0.356637	-0.369303	-0.446475	-0.684825	0.739703	0.822483	-0.810693	0.526741	-0.370289	-0.0312285	0.801429	0.855319	0.174614	-0.453384	0.343481	-0.591961	-0.449725	-0.423124	-0.577382	-0.613408	0.998865	-0.102613	0.0365497	0.137423	-0.350012	0.152886	0.557075	0.778799	0.56659	0.985681	0.544094	0.826011	-0.553799
VvbZIP36(H)	0.73169	-0.712451	0.636722	-0.265214	-0.807134	-0.643677	0.376879	0.592823	0.36596	-0.190317	-0.268708	0.671331	-0.354145	0.0610834	0.986377	-0.348726	-0.655993	-0.625207	-0.683327	-0.821593	0.434247	0.569745	-0.512544	0.132924	-0.617283	-0.365506	0.629604	0.985182	0.165681	-0.267255	0.0389672	-0.484266	-0.567049	-0.202435	-0.333123	-0.521169	0.930133	-0.303707	-0.354219	0.414543	-0.597131	-0.215551	0.244724	0.484719	0.179021	0.855403	0.40561	0.598379	-0.585284
VvbZIP35(H)	0.95223	-0.202545	0.965924	0.389201	-0.656546	-0.724632	-0.292479	0.697259	0.777242	0.238918	0.40256	0.223047	0.318704	-0.169144	0.662222	-0.0723437	-0.0478621	-0.0489776	-0.13284	-0.409925	0.744443	0.783954	-0.933007	0.699807	-0.0488252	0.28684	0.943996	0.667609	-0.0788906	-0.705098	0.630108	-0.39466	-0.145453	-0.689003	-0.810414	-0.40833	0.93606	0.221814	0.318202	0.148054	-0.026687	0.447931	0.793899	0.780697	0.701227	0.922582	0.75977	0.964608	-0.283597
VvbZIP27(H)	0.740533	0.236121	0.804303	0.713748	-0.375192	-0.674438	-0.831242	0.0677939	0.952061	0.183711	0.834626	-0.616853	0.802128	-0.717467	-0.0778392	-0.145854	0.497998	0.392707	0.330528	0.0498596	0.891431	0.806021	-0.861277	0.987991	0.37189	0.662305	0.566291	-0.0125164	0.137727	-0.474763	0.704312	-0.458719	0.0608249	-0.541162	-0.645334	-0.431556	0.442394	0.338885	0.818952	-0.595261	0.377114	0.795833	0.793441	0.876911	0.995207	0.57869	0.400999	0.700741	-0.152649
VvbZIP20(H)	0.965649	-0.0721298	0.991727	0.537143	-0.641172	-0.818919	-0.549209	0.429237	0.955597	0.169641	0.615304	-0.159342	0.546167	-0.491637	0.401922	-0.183842	0.158985	0.100345	0.018357	-0.288054	0.918807	0.908266	-0.989722	0.90246	0.0892491	0.446347	0.836879	0.44357	0.0843483	-0.617851	0.684415	-0.527154	-0.128553	-0.639543	-0.775738	-0.523055	0.815716	0.23569	0.556194	-0.224776	0.105	0.619725	0.842489	0.933894	0.91621	0.879085	0.620918	0.920865	-0.316396
VvbZIP01(H)	-0.551145	-0.554387	-0.705047	-0.895261	-0.0536449	0.164149	0.739085	-0.713857	-0.568029	-0.821927	-0.831595	0.0924067	-0.792789	-0.0653791	-0.0302111	-0.570911	-0.634066	-0.666907	-0.60419	-0.364621	-0.409235	-0.341803	0.794205	-0.755693	-0.67104	-0.850878	-0.867565	0.0103303	0.632174	0.972989	-0.989416	-0.234213	-0.594136	0.990408	0.983971	-0.241435	-0.406635	-0.847708	-0.776897	-0.157582	-0.688599	-0.889186	-0.971915	-0.426283	-0.669108	-0.388045	-0.930491	-0.861903	-0.446468
VvbZIP42(H)	0.429777	-0.992505	0.242309	-0.724496	-0.870072	-0.651842	0.650797	-0.0570388	0.173357	-0.782039	-0.633019	0.442704	-0.685754	-0.249123	0.798803	-0.824331	-0.91948	-0.956488	-0.976086	-0.993619	0.342952	0.486232	-0.0809685	-0.170783	-0.960264	-0.791958	0.0193145	0.853922	0.714438	0.412171	-0.543455	-0.770113	-0.960548	0.459599	0.305598	-0.798552	0.617817	-0.847649	-0.666839	0.0214692	-0.955636	-0.648299	-0.320731	0.36734	-0.0567656	0.615813	-0.283076	0.0434789	-0.927545
VvbZIP23(H)	0.990041	-0.289485	0.969412	0.335995	-0.798442	-0.92571	-0.384561	0.329957	0.946287	-0.0519379	0.441491	-0.102896	0.36792	-0.567408	0.519182	-0.392349	-0.047003	-0.119864	-0.199191	-0.488229	0.954187	0.971343	-0.932937	0.816556	-0.132913	0.238449	0.749223	0.577287	0.283423	-0.445675	0.498783	-0.695735	-0.353078	-0.460352	-0.625484	-0.695925	0.876377	0.00670014	0.38363	-0.265617	-0.118524	0.434484	0.697332	0.970269	0.859625	0.94727	0.471444	0.843044	-0.525003
	Note: Correlation is significant at the 0.01 level (2-tailed).
	The red background denoted the significant positive correlation; The green background denoted the significant negetive correlation.
	(D):Drought treatment;
	(H):Heat stress (45℃) treatment.
[truncated: 43 more columns]
