# Supplementary material for: Genome-wide analysis and expression profile of the bZIP transcription factor gene family in grapevine (Vitis vinifera)
Source: BMC Genomics. 2014 Apr 13;15:281. doi: 10.1186/1471-2164-15-281 (PMC4023599; doi:10.1186/1471-2164-15-281)
Supplement: Additional file 10 — Primer sequences used for real-time PCR analysis. [file 1471-2164-15-281-S10.xlsx]

## Sheet: Additional file 12
Additional file 10. Primer sequences used for real-time PCR analysis.
Gene No.	Forward/reverse	Primer sequence(5'to 3')	Product sizes (bp)	Sequence of PCR product
VvbZIP01	F	GGTGACAACAGCCAACAGAC	158	GGTGACAACAGCCAACAGACTGACACTTCCACAGATGTTGACACTGATGATAAAAACCAGTATCATGGAGTCCAACATGGAGCACTTGTAGCTGTGGATTCCATGGACCAATCCAAGGGGAAAACTGGAGACCAGAAGACACTTCGTAGGCTGGCTCA
	R	TGAGCCAGCCTACGAAGTG
VvbZIP02	F	GCAGGTCGTCCGTCTCAG	266	GCAGGTCGTCCGTCTCAGAAATGAGAATCACAGCCTCATAGACAAGTTGAACCATGTGTCGGAGTGCCATGACCAGGTTCTTCAAGAGAATGTGAGGCTCAAGGAAGAAGCTTCTGACCTCCGCCAAATGCTCACGGACCTCCGAATAGGCAGTCCTTACACCACGTTGAGAGAGTTGGAGGGGGTTTCCTGCAACACAGCCCATCTCAGAGCTGAGTCCTCCAACCAATCCATCACTAGCTCCATAGACCTGCTTCATTGAGATT
	R	AATCTCAATGAAGCAGGTCTATGG
VvbZIP03	F	CCTGTAGGCAATGTTAGCACTG	207	CCTGTAGGCAATGTTAGCACTGAGGACGATGCCGGAGGCTCAGTCTATGAGGTGTCACAGAGTGTGAAACATGGTATTGATGGTTCTACTGATGGAAGTGATGGAAACACTGGAGCATTCCTACCCCAGAGGAATAGCGGTTCTGAGGGCATCCTTTCTACTGACAATGATGGGAACTTCCATAGGTTTGCTGGTTCCTTATCTGAA
	R	TTCAGATAAGGAACCAGCAAACC
VvbZIP04	F	ATAGAACTGGTGGGAGGAACG	155	ATAGAACTGGTGGGAGGAACGAGCAACACTTGGGTAATGACACTAAACAAACTGGACAAACTGGGCAAGCAGAGCATGGGCAGGGTGGTCACTAAGATTGAGGAACCGCCCTGCAGATTGCTCTTCCAGGAGCATAACCTAACAACCAATTAGCA
	R	TGCTAATTGGTTGTTAGGTTATGC
VvbZIP05	F	ACAGCAGCAACAACACAATCAG	210	ACAGCAGCAACAACACAATCAGCAGCAGCAGCAGAATGGCAGCACAACCACAAAGCATGAATCAAACCAATAGGTTTCTAAAAAGATGGGAATGGCTTGGAGTTCTAGGAATGCCCTCTCCAAGAATCATACGGATCTCAATATTCCATACTACCTTACTCTACTACCCTCGATGCCTTTATTCATTTTAGTCTGTGTCTGTTGGGTCCG
	R	CGGACCCAACAGACACAGAC
VvbZIP06	F	TGTGCTCCTGTTGTAGTTTGTTAC	132	TGTGCTCCTGTTGTAGTTTGTTACTTTGTTTTGTTATGGTCTTTAGTCCTTGTTTAGTGGAATGTTCTGTAAAGTGGAAAGTGGAAAGTTTAATGGGTATGTAGCTAGAGGACTAATGACCAGAGACCAACC
	R	GGTTGGTCTCTGGTCATTAGTCC
VvbZIP07	F	CAAGAAGGTCAAGGATGAGGAAG	282	CAAGAAGGTCAAGGATGAGGAAGCAGAAGCACTTGGATGATCTAATGGCTCAGGCTGCTCAGCTGAGGAAGGAGAACAGCCAGATTATCACAAGCATGAATGTCACCACCCAGCATTACTTTAACATTGAGGCTGAAAATTCAGTACTCAGAGCTCAATTCTCTGAGCTCAGCAACAGACTGCAGTATCTGGTTGAGATCATAAGTTTCTTGAATACAAGCAATGGTGGCTTTGAAAGTGGGGAGCCCTGGACCCTTCCTGAGCCTACCACTCCTGACAGCC
	R	GGCTGTCAGGAGTGGTAGG
VvbZIP08	F	TGGGTTAGGGCTTGGGTTTC	177	TGGGTTAGGGCTTGGGTTTCAGCAATCAGGTCGAAATAATGGTGCTTTAACTAACCAGATCACAGAGAGTAATTATTTAGTTCCTAATCAACCTCCTAGTCTAGCTTTGAATATGAGTGGAGCTAGATCTTCTCAGCAACAGCAGCAGGATCACCATCATCAACAACAGCATCAGCC
	R	TGCTGCTGCTGTTGTTGATG
VvbZIP09	F	GCTTCGCTCTCAAGTATGGG	132	GCTTCGCTCTCAAGTATGGGGACGCAATGACTGGCTTTTCAGGTTGTGGGGGACTCACGGATCTTCCCTGGTATCAAAACCCCACCCCCAGGAATTCCAGTGTGACAGCTACCATTGATTCCCAGTCCTCCA
	R	TGGAGGACTGGGAATCAATGG
VvbZIP10	F	ACACCACAGCAAGCAGGAG	180	ACACCACAGCAAGCAGGAGAGGAGGAAGTAGTAATAATTCAAACGCAGATGGGTCTTTGTGAGAGAAAGAGAGAGAGAGAGAGAGAGAGAGAAGGGTGGGAGATTGTGCATTTTCTAGTTTATAAATTTAAACATGAAATGGCACCAAAAGTAGAACCTTGAGAAACGCTTAAATCTTGA
	R	TCAAGATTTAAGCGTTTCTCAAGG
VvbZIP11	F	ACAACCACAATTTCCGCATCC	239	ACAACCACAATTTCCGCATCCGCAACAGAATATGATAGGGGTTTATATGCCAGGCCAGCCAATGCCGCAGCCGCTACCCATGGGACCTAGCTCTGTCATGGATGTGACATATCCTGACAACCAAGTGGCCTTATCTTCTCCATTGATGGGAGCTTTATCAGATACACAGGCACCTGGGAGGAAAAGAGTTTCCCAAGAGGATATGATTGAGAAAACTGTTGAGAGGAGACAGAAGGGGA
	R	TCCCCTTCTGTCTCCTCTCAACAG
VvbZIP12	F	CCACACAACTCCAATCTCAGG	161	CCACACAACTCCAATCTCAGGGCGTCGAGGGCAACAGTTGAGTATGCAGTCGACATTGAAATTTCTTCTTAAAACCTCAGGTATTTCTGACTTTGGCTTTAATTGAGAATCAAGCATTTAATTTCCTTACTAATCTATACCCTTAACCTACCTACCCTTGT
	R	ACAAGGGTAGGTAGGTTAAGGG
VvbZIP13	F	GTCCAGCCAACTTCAACACTC	241	GTCCAGCCAACTTCAACACTCAGGTTCCGAAGAGGATCTCCGGCAAATTATGGATCAAAGGAAGCGGAAAAGAATGCTTTCGAATCGCGAATCAGCGAGGCGATCGCGGATGCGTAAACAAAAGCATCTGGATGACATGATGGCCCAAATGGTTCATCTCAGGAAGGAGAACAACCGCATCCTCACAACCATGAACGTCACCACACAGTTCCATATGAACGTTGAGGCTGAGAATGCTATT
	R	AATAGCATTCTCAGCCTCAACG
VvbZIP14	F	GATCGCTGCTACCATGTTTC	223	GATCGCTGCTACCATGTTTCAGTTTTAGTACTGACTTAATTTACCTAATCGGTTTAATTTTTAGATTTCTCTCTTAATCCGACTGACTTCAGTGAATTGGTTTCAGTGAATTGCAGATATCCTCTGCAATCTGCTTCTTCACTGAATTTTGTCCGTACCCGAGTTATAACTTATAACTGGTTTTACAATAAAGCAAAAATCACAATCATCAACTCCTTCTTCC
	R	GGAAGAAGGAGTTGATGATTGTG
VvbZIP15	F	CGAGAAAGAAAGAAGGTGTATGTG	223	CGAGAAAGAAAGAAGGTGTATGTGAATGATCTGGAGTCAAGAGCCCAGGAGTTGCAGGACAGGAACTCAAAACTAGAAGAGAAAATCTCAACTCTTGTTAACGAAAACACCATGCTCCGGAAGGTCCTCATGAACACTAGGCCTAAGATGGATGACAGTAGTACTGAGTCAAAGCATGATCAGTTGGGCAAGAGCTGAAGAACTTCTACCACATCCTTCTGCC
	R	GGCAGAAGGATGTGGTAGAAG
VvbZIP16	F	CTGCTGTGAAAGAATGATGAGAAG	241	CTGCTGTGAAAGAATGATGAGAAGAGGAATGCACCAGCTGGCTGGGCACTCAAGGGTCAGTGTTTGTTCAAAATTTTGTTTCAATCTCTCCGGAGATTGGACACCTTTGGTTTTTTGTTTGTCCTTTTTTGATCTTTCTCTGAGAACAAAGGAAAGTGCATGTGTCATCATAGCCCCGCTTCAAACGAAAGATGAGGAACGTGCCAGTCAGCAGCTAGGTATTAAAGGGTCAGTATGGGTT
	R	AACCCATACTGACCCTTTAATACC
VvbZIP17	F	TCTGCCTGCGAGAGTAGC	249	TCTGCCTGCGAGAGTAGCAGCACGTTTTAATTCCAACCAGCCACTGACTTGTTGACTTTTCCATTGCGCAGATATGTCTATAGACTGACATCCCGTTGTTAGAGAAGATACTATATTTATTTTATTTTTTATTCATTTGGTAACTAGTATCCTACTTTGGATCATTTCCTAATTGTTTATTCTTGGGGTTGCTTCCCCAAGAAAGGGAAGCTCCCTTAGGCTTTATTGCAATGTTCATGTGTTCCTCTT
	R	AAGAGGAACACATGAACATTGC
VvbZIP18	F	GCTTATCATAATGAGCTAGT	204	GCTTATCATAATGAGCTAGTTAGTAAGGTTTCACGATTAGAGGAAGAGAATGTAAGGCTCAAGAAAGAGAAGGAAGTGGAGAAAATGTTTCCATGTGAATCATCGACAGAACCAAAGTACCAGCTTCGGAGGACAAGTTCAGTTACTTTCTAAAATATGTATCTCCTCAGACCAAAGTTTTGGTAGCTTCCCCAACTGTTCAGG
	R	CCTGAACAGTTGGGGAAGC
VvbZIP20	F	CACTCATGCCAAACAACGACAG	142	CACTCATGCCAAACAACGACAGATTTGCATATGGTGCAGTCTTCACATAGTCATTTCACCAACTTTTGATCAAGATATCTATATATAGCTGCCCAGATGATCGAAAGGCCAATATCTTCTCCTTACTGGTGGCATTGTTGGA
	R	TCCAACAATGCCACCAGTAAGG
VvbZIP21	F	CCCACTGAAAGCCTACTGAATG	189	CCCACTGAAAGCCTACTGAATGGCGCTGGGCCAAAGAACATGCCTCAAACATCGCCAATGCAGAACGTTTCAAGAGTTTGTGTGGGTGCTAATCCATGTGGCGTGATGCCTGGTTGGGACTCGGTGCCTTCCCATGTAACTACAAACATTAAAAACCAGAACTAAAATCTGGTAGGTGCTGGTCTCTCC
	R	GGAGAGACCAGCACCTACC
VvbZIP22	F	ATCTCGGAGCGTCAGAAGTC	199	ATCTCGGAGCGTCAGAAGTCTCTCTGTTGGTTGTTTTTCGTTTGTTTGATATGGTCTTTGCTTTAGGTGTGTTGGTTAAGTCTCTTTTGGTGTGTTCAACTTCTTTCAGTTCTCTGTTTATATGTAAAAGCTTGACATTTCTAGCGTATGGGCTGTCATTCATGTCTCATTGATTATCAGGTTTGGTGGTTGGAAAGCC
	R	GGCTTTCCAACCACCAAACC
VvbZIP23	F	CAACTGGCTACTGCTCTGGAG	274	CAACTGGCTACTGCTCTGGAGAAATTGGAAGCTGTGGTGAGCTTCGTGAATCAGGCGGACCATCTTCGTCAGGAAACTCTGCAGCAGATGGTACGCATCCTAACAGTCCGTCAAGCAGCTCGGGGCCTGCTTGCCCTGGGGGAGTACTTCCAGCGTCTTCGAGCCTTGAGTTCACTCTGGGCTACCCGTCCTCGTGAGCCTGCCTAGTCTTCAGTGGGAATTTCCACACAGTCAAAACCTCAATGAGTTAGTCATCAGCATAAGTCATTCAGCA
	R	TGCTGAATGACTTATGCTGATGAC
VvbZIP24	F	CGTCTGCTCCTCATCTGGTG	300	CGTCTGCTCCTCATCTGGTGACTAAATGAGGGTGGGAAAAGGGTTTTTGAAGTACTGATATCTCATCTCAGGGGCCTGTTTTTGCACACAGTTGAAGAAAAAAATAATTAGTAGCAGCTGTTTAACGGTATGTTTAAGAGTCGTTGGGTACTCTGAATTTCCCTAACCAAACTAAATATAAACTTTTTCTTGTAAACCTCAACCTTGTTTGTCCCCCCGAATCCTTCTAAGTGTGCCTAAAGTTTCTTATCCAGGAAACATTGAAATGTTATATCTTGGAGAATCATAGCCCACCATACC
	R	GGTATGGTGGGCTATGATTCTCC
VvbZIP26	F	GCAGAGGCTAGGAAGAGGAG	291	GCAGAGGCTAGGAAGAGGAGGAAAGAGCTCACAAAGCTAAAAAACCTTCATGGACGTGTTCGGATGCACTGTTGAGGTTTTGATTTGGTATGATACTTTCTCCACATTTTTGCAAATGCTTAACCCTTGGATATGAAGGAGCTTGTGGAGATTGAGCTAATTGAAAAAGAGAGGTTATGGAGATTAAGTCAATTTTATATCTCTGAAAGAGAATAGATTGGCTTTGTATTTGTTCTCTGAATAAGTTAGAGACTTTTTTTCTTTCCTTTTAGGTGAGTGTTTGGTGACTGG
	R	CCAGTCACCAAACACTCACC
VvbZIP27	F	CCACGGGAATGATGTTGTATGAG	258	CCACGGGAATGATGTTGTATGAGTATCAGGATCGTCTTTAGAAATATGGTCTCCTGCTAGGGAATCAAAAGGCTCACTTCCAACTTCGGAGTACTTTTGGGACCTATACATGGTGCAGGGAGGCTGTAGTGGTGGTTTCAGCTCCATCTACACATGTAACATGAGATATGTTCACTGGGTAGTTGTATGCTTGTTTCATATGTTCAGTTAGGTGTTGTATTTTTATTTCTTATGTCTCAGACAACAGTGCCAATAATG
	R	CATTATTGGCACTGTTGTCTGAG
VvbZIP29	F	ACCTTCAATGACCACCTCCAATG	168	ACCTTCAATGACCACCTCCAATGATCGGATCGTAGACCCCAAAAGAGTGAAAAGAATTCTGGCAAACAGGCAATCCGCGCAAAGATCACGAGTTAGGAAGCTACAATACATATCAGAGCTGGAACGCAGCGTCACCTCATTACAAACCGAAGTCTCGGTGTTGTCGCC
	R	GGCGACAACACCGAGACTTC
VvbZIP30	F	ATGGCATTGATGGAAGAGTTACTG	140	ATGGCATTGATGGAAGAGTTACTGGCGCTGGAAGAGGAAAGAGAGGAGCGGTGGAGGAGCCGGTGGATAAGGCTACGCAGCAAAGGCAGCGGCGGATGATCAAGAACAGAGAATCGGCAGCCAGGTCCAGGGAGCGAAAG
	R	CTTTCGCTCCCTGGACCTG
VvbZIP31	F	ATTGAGAGGAGACAGAAGAGGATG	163	ATTGAGAGGAGACAGAAGAGGATGATCAAGAATTGGGAATCTGCTACCCATTCAAGGGCCAGGAAGCAGGCTTACACAAATGAACTGGAGAACAAAGTTTCACGTCTGGAAGAGGAAAATGAAAGGCTAAGGAAACGAAAGGTACGCTCTCTATCTTCCCATT
	R	AATGGGAAGATAGAGAGCGTACC
VvbZIP32	F	GCAGCAGCAACCACAACAAC	198	GCAGCAGCAACCACAACAACAGCAACCGGCTTCTAGCCACAGGCGCTCCAGCAGCAGAGACCTTGATGCCCAATTTGCTAACCTCTCTTTGAAACACAAGGATAACAGTTCTGGCACTGATGCTGTGACAGGTCCTCTACGTATTTGAGTTCATGATGTAGCTGAGAGAGCTTACCTTTGCTCCTGCTTTATCATTGG
	R	CCAATGATAAAGCAGGAGCAAAGG
VvbZIP33	F	GCCCACTCAAATGCCCTCTC	276	GCCCACTCAAATGCCCTCTCAGATATGTTGCAGCAGGATCCTCTTGGACGATTGCAGGGGCTTGATATCAGTAGCAGGGGCCCTAGTCTTGTGAAGTCTGAAGGCCCATCCATTTCTGCCAGTGAAAGCAGCAGCACATTTTAATCTAAACTTTGCTGATCTAGTCATGGCAACCTTATTTGTTGGATTGTTCATAGACTGACATCTTATCAACAATGAAAGGTACTATTCTTTTCAATTTAATTCTTTTAATTGGATTGGGATACTGGGTCTTCA
	R	TGAAGACCCAGTATCCCAATCC
VvbZIP34	F	GGAGAAGATGCTGCCAAGTG	241	GGAGAAGATGCTGCCAAGTGCACCACCCCCGGAACCCAAATACCAGCTTCGCAGAACGAGTTCAGCCCCATTCTGACATTATGTACCTATTAGTAGCAGTTTTGTAGATATGATGCATATGGGGTGCTTCTTGTCTAAAGTTTGCTCTAAGTTGCCTTACCTATTTAATTATTAAAAAAAAAAAAAAAAGGTTTGCTCTAAGGTGGATGGTGGTATAAGGTGCAATCTCTGGGTCTCCTGG
	R	CCAGGAGACCCAGAGATTGC
VvbZIP35	F	TACGACAACAAACGCTACAACAG	233	TACGACAACAAACGCTACAACAGATGCACCGCATACTGACAACCCGCCAGTCAGCTCGTGCGCTCCTTGCTATACATGACTACTTCTCCCGACTCCGTGCTCTGAGTTCTCTCTGGCTGGCACGTCCAAGAGAGTGAAGTCAAAGCTTGACATCTTCTGGAAAATCTACCTTCTAAAGTAACTTATGGAGCCCAACATTGTGAATGCTGGGTCTCTGTATGGTCTTTGTCATC
	R	GATGACAAAGACCATACAGAGACC
VvbZIP36	F	ATCATCTTCGCAGGCTAGTATTAG	145	ATCATCTTCGCAGGCTAGTATTAGTGGGAGTGGGAAAATGGTGGTTTCATGGGAGGGAAATTGTCAGCCTGCAGTTGTAGATTGTAGAGGTAACATAAATGATATGGTAAGTGCTGAAGGACACACAATGGACACTGTGGAAGCC
	R	GGCTTCCACAGTGTCCATTG
VvbZIP37	F	GAGCCTTCCTTGCCCATTG	282	GAGCCTTCCTTGCCCATTGCAACTTATCCCAGCTTCTTCAGACATGTTGCAGTTCTGAATGAACCCGAAAACAAGCATTCAGTACTGGGTCATTTTGGCAGCTTTGATCACATCTTAGATCGGTTTGTGTCTTGTTCAACTGTCATTTATTTTCACATGTCCTTTTAGATGTTAGTATGCTAGTTCCAAATCTTGATAATGGAGTTTGTAAACTTATGGGTTCCAATCGTTGTGATGATATCGGATTTTGATCACCATTGGTGACTCTGGTTATGGTATGAA
	R	TTCATACCATAACCAGAGTCACC
VvbZIP38	F	AGATGCTGCTGTTCCTGTGC	289	AGATGCTGCTGTTCCTGTGCAAGATGAACCAAAGCAGCACTTTTATCCATCTCCTTCTGATAACCTTATATCCACCCATGACCCAAGAATCAATAACGGTTTGGCAGACGTTTCTTCAGTTGAAAGCGTGCTGCAGAATCCTGCAGCTGCAGGAGCAGCAGGGAACAAGATGGGCCGAACTGCATCATTGCAGCGAGTGGCTAGCTTGGAGCATCTGCAAAAGCGGATCCGTGGGGCTGTCAATGGGCCTCAGGGCAGTGGAAACCAGCAATAACAAGCAGAGCATCCC
	R	GGGATGCTCTGCTTGTTATTGC
VvbZIP39	F	ATTTGAGAGACCTGGAAGATGAG	178	ATTTGAGAGACCTGGAAGATGAGTCCTCTGAAACACCTTATCTCAGAGATGAATCCTCAAACCCCTCCATCACAAGTTCCATGGAGATGATTCGTTGAGATGGAGAGGCTGCATCACTTTTTCCTCCCTTTTTCATTTTTGGTTCTGTCGGTATAAGAGTCTGCCACTACTCTTAGCC
	R	GGCTAAGAGTAGTGGCAGAC
VvbZIP40	F	GCACAGTTAGAACAAGCAGAAG	112	GCACAGTTAGAACAAGCAGAAGATACACATTTGAATAAGGTCGACGACAAGAGAGTCCTGCCTGTCAGCACAGAGAACCTACTTTCCAGAGTCAATAATTCAGGTTCTGTCG
	R	CGACAGAACCTGAATTATTGACTC
VvbZIP42	F	CTCATCTACTAACAACCCGTCAAG	123	CTCATCTACTAACAACCCGTCAAGCAGCCCGAGGCCTACTTGCTTTGGGGGAGTACTTTCATCGTCTTCGAGCTCTTAGTTCTCTTTGGGCTGCTCGTCCCCGTGAGCCTGCCTAGTCTGTAA
	R	TTACAGACTAGGCAGGCTCAC
VvbZIP44	F	GTTGGAGAAAGAAGAAGCATTTAG	142	GTTGGAGAAAGAAGAAGCATTTAGAAAACCTTTCGAACGAGGTGAACCGGTTGCTTGTCCAGAACCGGGAGTACAAGCACCGGTTGGGCTCAGTTACGCATCAGTGCCACCTAGTAGGGAGAGATAACGAGCGGCTGACATA
	R	TATGTCAGCCGCTCGTTATC
VvbZIP45	F	GCAGAAAAATCAGGTTATGGAG	164	GCAGAAAAATCAGGTTATGGAGATGATGAATCTGCAACGAGAAGTAAAGAAACGTTGCTTGAGACGCACACTGACTGGCCCCTGGTGAAGTAAAATGTCATGGTTGCAGCCCGACTATATTTGTTAGGTGACTGTACATATTTAAGGGAATTGTTTGCTGTGCT
	R	AGCACAGCAAACAATTCCCT
VvbZIP46	F	GCCTTCAAGATAACAACCACAAC	245	GCCTTCAAGATAACAACCACAACTTGGTTCTCCATCCTATCAATGGTGAAGACGATGGCCATGTACAAGATGCTTCCCCTCTAAACAACTCCAGTTCCACGTCTGATCAAAATGGGAAATTCAGCTCCAATGGGAAGATTTGACTCTTAGCTCTAACTGAATACAACTTACATATTTTCAGTTCTAACATGGAGACCTATAACACTTTCCTTTCCAGGGGCCATTGTTTGTTGGGATGTCAGTTA
	R	TAACTGACATCCCAACAAACAATG
VvbZIP47	F	TTCCATACTGATCCTCCTTCGTG	279	TTCCATACTGATCCTCCTTCGTGTCATCATCATCATCATCATGGTTGAAAATGTCCAGTGTATTGTTTGTCTTGTTCCTTTATTGGTAGTGTTTGTTCAAGGTCCCACTGAGTGGAGAAGAAGAAAAAGAAGGGTGTTTTTTTCCCCTCTTTATTTTATTATTATTACATTAGTTTAGGACCGGAGGTAAATCAGTATGACAGTCAGGGGATGGCATGGAAAAAAATACCCAGTAGTTAATCTGGCAACTGGGTACTTGGTTTGTAAATGGGTCAGTCT
	R	AGACTGACCCATTTACAAACCAAG
VvbZIP49	F	TTTCGTAGCACCCTCCTTCAG	236	TTTCGTAGCACCCTCCTTCAGGACTTCTTGGCTTGACCTTCCAATATGGACCCACTTAGAACAGGCACCTCTACTGCTGATCCCTCCTCCGCCGGAGCTGTCACTCCCTTCGCATCTCCCCTTCCTCCTCCGCCCACCCTCTTGAGCTTGAATTCACTCCCTGATTTTCATTGCATTGACGACACTGATCCCATGAAGCCGCACTCTCATTTGCACAATAACGCCACTGCTGCTAC
	R	GTAGCAGCAGTGGCGTTATTG
VvbZIP51	F	TGAGCGTTCAAAAGAAAGGTT	209	TGAGCGTTCAAAAGAAAGGTTAAAGCAGCTCATGGAAAAAATTATCCCAGTTGTGGAAAGGAGGAAACCAGCCCGCGTCCTCCGAAGAGTTCGCTCCATGGAGTGGTAGAATATTGTTTATGCATCAGGTATGAGATTAGAATACAGAACACCCTTATCTAACATAGAAAAAAATTGCAATCTTCTGTGGAGAACTATCTTCATTGGCT
	R	AGCCAATGAAGATAGTTCTCCAC
VvbZIP52	F	ACACCAAACCACCACCACTG	190	ACACCAAACCACCACCACTGATGCAGCCATGGGGTGTACTGACAAGGTGCAGCTTCTAAACTGAGATAGAGAGAGAAGGGCTCTGAAGTGGTGCATTCTGCTAACCTGTTGCATGCATGTGATGTGTCCCCAATTATCTGATAGGGTGGGTCCATGACAAGCTTGTGGATTGAAGGGTAGGATAAGGACA
	R	TGTCCTTATCCTACCCTTCAATCC
VvbZIP53	F	CGAGCACAGGTTACCGAGTTAT	218	CGAGCACAGGTTACCAAGTTATCAAGGACCTTCTCAGAGCCGCCATAAATGTTGTCGAGGATGCTGATCAACATGAAATAATATTTCCAGTTTCCAATATGTAGATGCCGTTAGGTTAAGCTTAAGGTTGGTTGACGGTATAACAATAAATATGTAGTGTGGTGAGGACATATTTCAGTTAAGCATGTGGTTACTATGTTGATCGTTTCTTTTTCCAT
	R	ATGGAAAAAGAAACGATCAACATAG
VvbZIP55	F	TACGCTCCTTTACTTATCATTCCC	264	TACGCTCCTTTACTTATCATTCCCACCTGGTAGGCAGTGATAACGTGCAGCTCCGCTCGGAGGCTATTATCCTCCGGCGGAAGCTGTCGGAATTCCGGCAAATATTAGTTTTCCGGCAACTGCAGCGGCAGATCTCCTCTGCACGGCCATGCAATAGTGTCACCACCTCCGTCAACGAACAAACCCCATCATTAATCACGTAATCTTAACCATAATAACGGCCCTTATTAATTTCTAAAACAGGAATATAGATGGAGGAACACC
	R	GGTGTTCCTCCATCTATATTCCTG
