# Supplementary material for: Genome-wide analysis and expression profile of the bZIP transcription factor gene family in grapevine (Vitis vinifera)
Source: BMC Genomics. 2014 Apr 13;15:281. doi: 10.1186/1471-2164-15-281 (PMC4023599; doi:10.1186/1471-2164-15-281)
Supplement: Additional file 11 — Protein sequences of grapevine, poplar and Arabidopsis bZIP transcription factors. [file 1471-2164-15-281-S11.xlsx]

## Sheet: Sheet1
Additional file 11. Protein sequences of grapevine, poplar and Arabidopsis bZIP transcription factors
Gene name	Gene ID	Full protein sequence	Protein sequence of bZIP domain
Grapevine
VvbZIP01	VIT_01s0011g03230	MQSFKAAPTASDIGDESSRNQTRFPDLGELEQSAAFHHDDAVDLSSSAMFRLKSGNVGVVSPLHFGGLNTNIGPSDMVSTSGTGVVDTGQLMFSKGTAETATATVASLGNGHFENWGESGMGDNSQQTDTSTDVDTDDKNQYHGVQHGALVAVDSMDQSKGKTGDQKTLRRLAQNREAARKSRLRKKAYVQQLECSQLKLTQLEQELQRARQQGVFIATGFSGDQSHSMGGNGALAFDMDYARWLDEHQRLINDLRSAVNSHVGDNELRILVDGVMAHYDEIFRLKSMGAKSDVFHMLSGMWKTPAERCFMWLGGFRSSELLKILGNQLEPLTDQQLMGICNLQQSSQQAEDALSQGMEALQQSLVETLSSNSLGPAGSGNVADYMGQMAIAMGKLATL…	TGDQKTLRRLAQNREAARKSRLRKKAYVQQLECSQLKLTQLEQELQRARQQGVFIATGFSGDQSHSMGGNGA
VvbZIP02	VIT_01s0010g00930	MLPGEFTGIHYMAPENPTPFPANFGMTYDNTPTLHFGGYLSNLTTSQIPPIHEFTPQSSSLSNNSTSDEAEEHQLSIIDERKQRRMISNRESARRSRMRKQKHLDELWSQVVRLRNENHSLIDKLNHVSECHDRVLQENVRLKEEASDLRQMLTDLRIGSPYTTLRELEGVSCNTAHLRAESSNQSITSSIDLLH*	IIDERKQRRMISNRESARRSRMRKQKHLDELWSQVVRLRNENHSLIDKLNHVSECHDRVLQENVR
VvbZIP03	VIT_02s0025g01020	MGKSEAEMSSKSDKISSSAEEQTNIHLLNPDWASIQAYYGSGVPLLAPHFNSAVPGSHFPYPYVWAPSQPLIPPYGVPYTAIYSHEGVHAHPAVPLVATPLSKKAPSRSSVDMDQGVRKKFKRLDGLAVPVGNVSTEDDAGGSVYEVSQSVKHGIDGSTDGSDGNTGAFLPQRNSGSEGILSTDNDGNFHRFAGSLSEGEAYAASHKVSVNSVAPTNVAGKSVRPLNRNEEIHAACVASSTSAGSPFEVCQQDERQLKRERRKQANRESAKKSRLRKQAENEELRMRYETLNEENKALKFEISKLTEHLDKVRLENTALREKLKNKQQLELQGEMAPYKIEADLILPDSPEEVYKLNDSNSLNQNVQMECGIQENPNSETKLHQLLKSNSRTDAIVAG*	ERQLKRERRKQANRESAKKSRLRKQAENEELRMRYETLNEENKALKFEISKLTEHLDKVRLENTA
VvbZIP04	VIT_02s0012g02250	MGSSEMDKAGKEKESKTPPTTTQEQSSTTSAGTVNPDWSGFQAYSPIPPHGFLASSPQAHPYMWGVQHLMPPYGTPPHPYVAMYPPGGLYAHPSIPPGSYPFSPFAMPSPNGIAETSGTTPGSMEADGKSSEGKEKLPIKRSKGSLGSLNMLTGKNNELGKTSGASANGVYSKSAESASEGSSEGSDANSQSDSQLKSGCRQDSLEAETSQNGSTCHAPQNGGPNTPHAMVNQTMAIMPISAPGAPGGVPGPTTNLNIGMDYWGAPTSSTIPAMRGKVPSAPVTGGIVTAGSRDSVQSQLWLQDERELKRQRRKQSNRESARRSRLRKQAECDELAQRADALKEENASLRAEVSRIKSEYEQLLSENASLKERLGEIPGQDDHRTGGRNEQHLGNDTKQ…	ERELKRQRRKQSNRESARRSRLRKQAECDELAQRADALKEENASLRAEVSRIKSEYEQLLSENAS
VvbZIP05	VIT_03s0038g00860	MKTKPTAISHSNAPLGKGKSREKLKVNRVQGVHFFGISVADRSYNPQQKNPFLGNSFGGAAAECGGDSLANTVGPATGAPLLRFTSKMGDTEEANIDMIQRLQSSFGTSSSSIQKQPMSMNQLDIPQLNASSQIRAPMMRHFSPNFSGDSSKRHGFPPSHPHQIPPISPYSQIPVPRPANQQLVSQNFSPGPSHSRSLSQPSFFSLDSLPPLSPSPYRDSSSTSISDAVSADISMEDRDASSHSVLPPSPSPFSRGNSMRVGENLPPRKAHRRSSSDIPFGFSSIMQSSPPLIPLRGSGALERSMSGRDNNMAAAKPVQLVKRESSWERGGDSNAEGMGERKSEGEVVDDLLSAYMNLDNIDALNSPGTEEKNGTENREDLDSRASGTKTNGGDSSDNE…	LTDPKRAKRILANRQSAARSKERKMRYISELEHKVQTLQTEATTLSAQLTLLQRDSAGLTSQNNE
VvbZIP06	VIT_03s0038g02420	MDDGELDFSNQDVFSSPNMADLPSSCSMDSFFDEILKDTHACTHTHTCNPPGPDFSHTHTCFHVHTKIVPAPAEDNIATDDTAESAEKKSKKRPLGNREAVRKYREKKKARAASLEDEVVRLRSLNQQLLKRLQGQAALEAEVARLKCLLVDIRGRIEGEIGSFPYQKSAKSGDGYPNMVNQSLSGAFVMNPCNLQCDDQVYCLHPGVEAKNGEAAGLNGQGFNGCDFENIPCVGNPSAALKELPGCGVGNGITANSSIPNKRRRGSGSNS*	SAEKKSKKRPLGNREAVRKYREKKKARAASLEDEVVRLRSLNQQLLKRLQGQAALEAEVARLKCLLVD
VvbZIP07	VIT_03s0038g04450	MASSSGTSSGSTLLQNSGSEEDLQALMDQRKRKRMISNRESARRSRMRKQKHLDDLMAQAAQLRKENSQIITSMNVTTQHYFNIEAENSVLRAQFSELSNRLQYLVEIISFLNTSNGGFESGEPWTLPEPTTPDSLMNPLSLLYLSQPIMASDIFQY*	LMDQRKRKRMISNRESARRSRMRKQKHLDDLMAQAAQLRKENSQIITSMNVTTQHYFNIEAENSV
VvbZIP08	VIT_03s0063g00310	MNFKNFSDMPPEGNGGKPLGNFSLTRQPSIYSLTIDEFQNSLGGVGKDFGSMNMDELLKNIWTAEETQNMTSSAGGEGSVPGGNLQRQGSLTLPRTISQKTVDEVWKDLLKENSALKEGSVGGPPNLQQRQPTLGEMTLEEFLVRVGVVREDAQPIVRPNNSGFYGLSSQPNHAGLGLGFQQSGRNNGALTNQITESNYLVPNQPPSLALNMSGARSSQQQQQDHHHQQQHQPLFPKQATVAFSSPMHLTNTTQLASSGVRGANGGLQSGGMAMIGLGTGAVLGASGSPASHISSDVIGKSNVNTSSLSPAPYVFNGSQRGRKPGALEKVVERRQRRMIKNRESAARSRARKQAYTLELEMEVAKLKEANEELQKKQADMEVQKNQILETIRQRGGKRL…	KVVERRQRRMIKNRESAARSRARKQAYTLELEMEVAKLKEANEELQKKQADMEVQKNQILETIRQ
VvbZIP09	VIT_04s0008g02750	MDHKPLRHDVVSHQSTTDSMKRSNSELDFQEFVRLPISPVAVDNGAPTSKPEIRSPKARTFPEPVVLFGVDEDKTFEDVCAGDFSFALKYGDAMTGFSGCGGLTDLPWYQNPTPRNSSVTATIDSQSSICVGTPTSCNKALGTENQARGATSGSSRELSDDEDIDTESGPCEESTDPNNLKRMRRMVSNRESARRSRKRKQAHLADLELQVEQLRGENASLYKQLTDASQQFGDANTNNRVLKSDVEALRAKVELVEGMVARGSVTSSLNHILQTHLSSPQLLSTHNLCRVANVSPTITVRGDDASYSGMTISGHNSAALGLENAEIRNSEIKNRVMSDGVSCASEIWP*	PNNLKRMRRMVSNRESARRSRKRKQAHLADLELQVEQLRGENASLYKQLTDASQQFGDANTNNRV
VvbZIP10	VIT_04s0008g05210	MQEQATSSLAASSLPSSSERSSSSALQAEVKEGMESDEEIRRVPEIGSGDPAGPSASGREAALVAGPDRVQASGDGQRKRGRSPADKENKRLKRLLRNRVSAQQARERKKAYLNELEVRVKDLERKNSELEERLSTLQNENQMLRHILKNTTASRRGGSSNNSNADGSL*	DKENKRLKRLLRNRVSAQQARERKKAYLNELEVRVKDLERKNSELEERLSTLQNENQMLRHILKN
VvbZIP11	VIT_04s0069g01150	MIEKTIERRQKRMIKNWESATRSRARKQAYTNELENKVSRLEEENERLRKRKVYIFF*	KTIERRQKRMIKNWESATRSRARKQAYTNELENKVSRLEEENERLRKRKVYI
VvbZIP12	VIT_04s0023g01360	MGAGEDTTPTKPSKPTSSAQEMPTTPSYPEWSSSMQAYYGPGATPPPFFAPSVASPTPHPYLWGSQHPLIPPYGTPVPYSALYPPGGVYAHPNLATAPSAAHLNPELEGKGPEGKDKASAKKSKGTSGNTVKGGESGKAASGSGNDGASPSAESGSEGSSDASDENTNQQEFASSKKGSFNQMLADANAQNNISGTSVQASVPGKPVISMPATNLNIGMDLWSASPGGSGATKLRPNPSGISSSVAPAAMVGREGVMPDQWIQDERELKRQKRKQSNRESARRSRLRKQAECEELQAKVETLSTENTALRDELQRLSEECEKLTSENNSIKEELTRVCGADAVAANLKEKNPTQLQSQGVEGNS*	ERELKRQKRKQSNRESARRSRLRKQAECEELQAKVETLSTENTALRDELQRLSEECEKLTSENNS
VvbZIP13	VIT_04s0023g02430	MGSSSGASSESSQLQHSGSEEDLRQIMDQRKRKRMLSNRESARRSRMRKQKHLDDMMAQMVHLRKENNRILTTMNVTTQFHMNVEAENAILRAQMAELTLRLQTLNEIMDYLNSSNVPFGTEYQGTQIADECFMNIPWVPPFINQPIMASADGMFMY*	IMDQRKRKRMLSNRESARRSRMRKQKHLDDMMAQMVHLRKENNRILTTMNVTTQFHMNVEAENAI
VvbZIP14	VIT_05s0077g01140	MSSAQYGSAGLKENSPCGAVDEKKRKRMISNRESARRSRMRKQQHLDDLIKRKSELENQRLEIKRRIDMFQKLWEATVGENNALEALKAELTKELESAKSCVSDFKAIDRLETNFAGNRMLKPLMDVSGAREIVLQPWQLGRSSQPIAATMFQF*	AVDEKKRKRMISNRESARRSRMRKQQHLDDLIKRKSELENQRLEIKRRIDMFQKLWEATVGENNA
VvbZIP15	VIT_05s0020g01090	MSLPNPTPSASRSYEQEGSSSSSPWRRHTADSFPPLNIHSDNKHKKTAMKICSEFPTWKRSPLRIQREPPPPPQQQILVIIQRFNNKLAAASAGGDAILWIGSIEDSRGGSITVQINCTFVVNELMIKLVLESRLLRNRVSAQQARERKKVYVNDLESRAQELQDRNSKLEEKISTLVNENTMLRKVLMNTRPKMDDSSTESKHDQLGKS*	MIKLVLESRLLRNRVSAQQARERKKVYVNDLESRAQELQDRNSKLEEKISTLVNENTMLRKVLMN
VvbZIP16	VIT_05s0102g01120	MDKDKSPGHGGGFPPPSGRYSFSPTGNSFNAKPESSSPNLPPLPVGSGSESSHFGHGISPDSNRFSHDISRMPDNPPKNLGHRRAHSEILTLPDDLSFDSDLGVVGGADGPSFSDETEEDLFSMYLDMDKLNSSSATSSFQMGEPSSAAPLGSASAAMTENVVARPNDRRVRHQHSQSMDGSTSIKPEMLMSGSDENSAADSKKAMSAAKLAELALIDPKRAKRIWANRQSAARSKERKMRYIAELERKVQTLQTEATSLSAQLTLLQRDTNGLTAENSELKLRLQTMEQQVNLQDALNDALKEEIQHLKVLTGQTMPNGAPMMNFPQSYGTGAQFYPNNQAMHTLLTAQQFQQLQIHSHKQHQLQQHQLHQLQQQQQQIQQQIQQQQMQQEQPQQAGD…	LIDPKRAKRIWANRQSAARSKERKMRYIAELERKVQTLQTEATSLSAQLTLLQRDTNGLTAENSE
VvbZIP17	VIT_06s0004g08070	MQDPSSSHNAPKNSTPATMYGNPATSFRGPHHRRAHSELTFRMPDDVDLSSSDPFNASAASLEEIASEDDLFSTYIDVDKLGAGGNGADQSGEAEKSVKPRHRHSNSVDCSSSKGEEGVFGEIMDAKKAMPPDKLAELWNIDPKRAKRILANRQSAARSKERKARYILELERKVQTLQTEATTLSAQLTLYQRDTTGLSTENTELKLRLQAMEQQAQLRDALNTALKQEVERLKIATGEIMSPSESFDLGMQQMLYTPSSFLSLPQQIGPAGQPNMQLPPFHHSHSNMSTQYLQPINSQPISEILQNDPLGRLQGLDISSRGSHLVKSEGPSISACESSSTF*	NIDPKRAKRILANRQSAARSKERKARYILELERKVQTLQTEATTLSAQLTLYQRDTTGLSTENTE
VvbZIP18	VIT_06s0009g01790	MGSQVGGQLVRQSSWYSLTLDEVENQLGDLGKPLGSMNVDELLKNVWMAEANQCVSADIDNASSKISLQRQASLTIAQALSEKTVEEVWSDIQQGEKKKCGDDIKGQVREPTLGEMKLEDFLVKAAVFVKGLDIVGVVTPPNFPQQMGLSPSPSVGTLSDTSIPGHERDASMEKTVERRLKRKIKNRESAARSRARKQAYHNELVSKVSRLEEENVRLKKEKEVEKMFPCESSTEPKYQLRRTSSVTF*	KTVERRLKRKIKNRESAARSRARKQAYHNELVSKVSRLEEENVRLKKEKEVEKMFPCESSTEPKYQLRRTSSV
VvbZIP19	VIT_06s0080g00340	MVVSESDSGKVKPKSPPQLHQEDSLFPAPIRQNSVFSLTLDEYQVRSGKSFGSMNMDELINSIWNGDENILYSVSSQDEPNNDKHMADQTDLPRQASFSIPPPLCKKTIDEVWSEINKNKQQQNSNNNGSNDSVQGEQTFGEMTLEDFLVKAGVVQDVFVEEASGSSKRHMLTPTQRSGSFPNNNTNLETTFGIGNMMGLEFSASQNSGNNLSSNDLAAYLAQGNKFPGEKRTTDGTLEMAVERRQRRMIKNRESAARSRARKQAYTVELELELNQLKEENTKLKKIVVRVDACLSENIQEENLFTPLALFLTCVCLCKHFSLV*	MAVERRQRRMIKNRESAARSRARKQAYTVELELELNQLKEENTKLKKIVVRVDACLSENIQEENL
VvbZIP20	VIT_06s0080g00360	MATHRVGETNLSGSAPSNHHLPYAVLHGISPPAATFINQEGSAFDFGELEEAIVLQGVKIRNDEAKTSLFTARPAATLEMFPSWPMRFQQTQRGSSKSGGESTDSGSAVNTLSSRAEAQLEPESPISIKPTSDHQAFDQKHLQFQHQQQLEMASDTSRLAGPSESQPAASKPPPEKRKGAGSTSEKTLDAKTLRRLAQNREAARKSRLRKKAYVQQLESSRIKLTQLEQDLQRARSQGLFLGGGGGGGGGGGAGGIISPGAAIFDMEYARWLEDDHRHMSELRTGLQAHLLDGDLRVIVDGYLSHYDEIFRLKGVAAKSDVFHLITGMWTTPAERCFLWMGGFRPSDLIKMLIAQLDPLTEQQVMGIYGLQHSSQQAEEALSQGQEQLQQSLIDTIASG…	TLDAKTLRRLAQNREAARKSRLRKKAYVQQLESSRIKLTQLEQDLQRARSQGLFLG
VvbZIP21	VIT_07s0141g00170	MESVFSSDDLEAMWTAVTAGTSAGMSRISSEWMLEKFLLEASSSSPASSTSCPVSAVSQCPAPYADVTAPYAAAAAAAQSSSSKSRPRGEDDEVVEIKVRSPPSDQPPENPVDHQAFLRKRLDLACAAVALSRESGVKPQESAVKPQESAVKPQESALSMQTQSKPSQLGSQAVATVDPGHVFPITQDKVEGGSLGIPASATSQNKSGAQVITTTSGSSRELSDDDELEGETDTTGNMDPADEKRARRMLSNRESARRSRRRKQEHLSELETQVSQLGVENSSLLKRLTDINQKYNEAAVDNRVLKADVETLRTKVRMAEDAVKRVTGLTSLLPAIPDIPSMGMPFVNNTSSNTSADAAVPVQRDSNHFIHPPVPNNLIAPPHDQRLNNGFPTNCPPLP…	PADEKRARRMLSNRESARRSRRRKQEHLSELETQVSQLGVENSSLLKRLTDINQKYNEAAVDNRV
VvbZIP22	VIT_07s0005g01450	MSAMQQQLGSAPNWGEPKIAVIDDRKRKRMQSNRESAKRSRIRKQQHLDDLLSKAAQLQKENGQIAERIDKTTELYIKIASDNNVLNAQIVELTDRLQSLNSVLQIVEEVNGLAVDIPEMPDDLLEPWQLPCPMPIMYPANMFQC*	VIDDRKRKRMQSNRESAKRSRIRKQQHLDDLLSKAAQLQKENGQIAERIDKTTELYIKIASDNNV
VvbZIP23	VIT_07s0031g01320	MGIYEPLHQISTWGESFKTNGCPNTSASTIAELEAKLDNQSEDTSHGTPGPSDKYDQEATKPVDKVQRRLAQNREAARKSRLRKKAYVQELESSRVKLMQLEQELERARQQGLYIGGGLDAGHLGFSGAVNSGIAAFEMEYGHWVEEQSSQICELRTALHAHISDVELRILVETAMNHYFNLFRMKANAAKADVFYMMSGMWKTSAERFFLWIGGFRPSELLKVLVPQLDPLTDQQILDVCNLRQSCQQAEDALTQGMEKLQQILAEAVAAGQLGEGSYIPQLATALEKLEAVVSFVNQADHLRQETLQQMVRILTVRQAARGLLALGEYFQRLRALSSLWATRPREPA*	KPVDKVQRRLAQNREAARKSRLRKKAYVQELESSRVKLMQLEQELERARQQGLYIGGGLDA
VvbZIP24	VIT_08s0040g00870	MGCGFKMEVSPNPNPSADSEPLAVPPLDPDFFSDNSNDAALHETFMSDLGLDGVDFDFTFDDLYFPSESEDFLADFPLPEEGSGGHDSADRSFDVSKVLNSPSPESGNCGVESSLPCQVSGDRNSDVSSIELGCCDQKLSPPVASQSSSDQNLDGARVLNVPSPESGSCDRGFSGPESSQGSGNGGSGVPGAVNSPLLDSGNSDHSSWVPSSPNLADNSWGVVDQKVKLEDSGKNSVPKRKKEQDDSTTESRSSKFRRSSICSETANASNDEEEKKKARLMRNRESAQLSRQRKKHYVEELEEKIRSMHSTIQDLTGKISIIMAENANLRQQFGGGGMCPPPHAGMYPHPSMAPMAYPWVPCAPYVVKPQGSQVPLVPIPRLKPQAPVSAPKVKKTENK…	DEEEKKKARLMRNRESAQLSRQRKKHYVEELEEKIRSMHSTIQDLTGKISIIMAENANLRQQFGG
VvbZIP25	VIT_08s0007g03420	MVGSESETLSQSEVESGLQEDQQPKNHGMPSLGRQSSIYSLTLDEFQHTLCENGKNFGSMNMDEFLTSIWTAEENQATNFNHISNSQMSLSETSMEKPIAKQPSLARQGSLSLPAPFCQKTVDEVWSEIHKAQQQQQQDSVHNAESAHRQPTLGEMTLEDFLIRAGVVREQPTATAPAQHQQQHQYGLYQNNNTISPTFARPVMGMGGGAGVGSFQTLPQSSGAAGESSGYAGNGKRNGGYPKTSACLGGRVGNGGGVYGPGQTLAMESTVSPVSSDGMCPNQIDNTAGQFGLDVGGLRGRKRIIDGPVEKVVERRQRRMIKNRESAARSRARKQAYTVELEAELNQLKEENTLLQQALADFERKRKQQYLEELKMKTQTKAEKAKEKLKKMRKTWSCP…	KVVERRQRRMIKNRESAARSRARKQAYTVELEAELNQLKEENTLLQQALADFERKRKQQYLEELK
VvbZIP26	VIT_08s0007g03640	MDEERHSGSNYSSSLSSSRPRSSAAASRFNIKGADRLVKIELEAAEVLADLAQSLMRESESNGAESGGKWGSKGKRGRKRVKSESPPSDEFKNPDNLFPGSSDLTEQDKQSVVQQECRKIDRNVFLTKTETDDEFAKPSPMCTTTYAPHHSGKLRQNLTEAEKEARRLRRVLANRESARQTIRRRQALCGELSRKAADLSLENETLKREKELAMKEFQSLENKNKHLKAQVAKIIKPEEEKTPESISSHEMTSIPPSSNCPLLLYNQPSFTPFLWSSPERRFQNAFASHAVPDERENPNIDAYRTPLYILPCPWFFPLPNHGNGLHLPPSLNLKDKQDAVNSQCSASSLIKNKSGIETKPANKFQEASFEFLPDGHLITPHHRRMIPANNVHDLSYGFS…	EKEARRLRRVLANRESARQTIRRRQALCGELSRKAADLSLENETLKREKELAMKEFQSLENKNKH
VvbZIP27	VIT_08s0007g05170	MGSRTVKVGAEDVSKVTPGMPSFIPQIPISNSIGTEGNNIRSRISDFGALEQSLGFRIEDAVDLSRNSVFNSAKPSSQAPSTDLQFGALNKTSTVQKELQQNIASVSGSHRENWGESNMADASPRTDTSTDVDTDEKNQRFEMGQSAALVASDSSDRSKEKAGDQKTLRRLAQNREAARKSRLRKKAYVQQLENSRMKLTQLEQELQRARQQGIFISSSGDQSHSMSGNGALAFDVEYARWLEEHNRQINELRSAVNSHASDTELRTIVDNVTAHFDDIFRLKGIAAKADVFHILSGMWKTPAERCFMWIGGFRSSEVLKLLVNQLEPLTEQQLMSIYNLQQSSQQAEDALSQGMEALQQSLAETLTSGSPGPSGSSGNVANYMGQMAMAMGKLGTLEG…	AGDQKTLRRLAQNREAARKSRLRKKAYVQQLENSRMKLTQLEQELQRARQQGIFISSSGDQSHS
VvbZIP28	VIT_08s0007g06160	MRFSRAAAEEEIEAKLLVSPFMATASKPTNHTSHLELQHQQQQQQQHQQVLDHHQMSYGMMQSSSSSAMPGNFLSKDPGAYDLGELDQALFLYLDGHDPSAIQEQRHNSDIRPPTLNIFPSQPMHVEPPIKASLGLVSPSTSGSKRPSEPSMELANPKNDANVSGPDQPAKAVKREGNRKGPTSSSEQEGPKTPDPKTLRRLAQNREAARKSRLRKKAYVQQLESSRIKLTQLEQELQRARAQGLIFTGGGLLGGGGGDQNAPVAVTNLSSDAAVFDMEYGRWLEEHHRLMCELRAAVQEHLPENDLRLFVDNCIAHFDGMMNLKSMVAKSDVFHLVSGMWKTPAERCFMWMGGFRPSEVIKIILNQIEPLTEQQILGICGLQQSTQEAEEALSQGLEA…	TPDPKTLRRLAQNREAARKSRLRKKAYVQQLESSRIKLTQLEQELQRARAQGLIFTGGGLLGGGGGDQNAPVAVTNLSSDAAV
VvbZIP29	VIT_12s0028g02590	MAQLPPKVPAMAANWPSFPHQKIPSMGNLAPPATQNPSWVDEFLDFSSAKRGTHRRSVSDSIAFFEAPDDCRNSGAAPRPPGAGNEFDQFDDEQFMSMFTDAMAPTISSSNPSTPSDHYSFNEEKTTTIEQQQQQQQLKNESEEVQSSCKLESQTPPQPSMTTSNDRIVDPKRVKRILANRQSAQRSRVRKLQYISELERSVTSLQTEVSVLSPRVAFLDHQRLLLNVDNSALKQRIAALAQDKIFKDAHQDALKREIERLRQVYHQQNLKTTENAAPPTASDVKDFKEEDVLNH*	IVDPKRVKRILANRQSAQRSRVRKLQYISELERSVTSLQTEVSVLSPRVAFLDHQRLLLNVDNSA
VvbZIP30	VIT_12s0055g00420	MASSKVMASTASTNSDLPRQSSICSLTIAELQSDQNKNFGSMNMDDLLKNIYGDNLSPESFSTAAGNNGDGGGGGVGGVDEGGSLSRQGSFSLSRQGSFSLPKSVGNKTVDEVWKEIVAGNDQRRVGAGEALEEMTLEDFLAKAGAVREEDVRVQVMGGAGSYGVDAMMNGQFQAPQMQAQGVDGAMVAFGNGIDGRVTGAGRGKRRAVEEPVDKATQQRQRRMIKNRESAARSRERKQAYTVELESLVTHLEEENARLLREEAEQSKERYKQLMENLVPVVEKRRPPRVLRRVQSVLW*	KATQQRQRRMIKNRESAARSRERKQAYTVELESLVTHLEEENARLLREEAEQSKERYKQLMENLV
VvbZIP31	VIT_12s0034g00110	MIEKTIERRQKRMIKNWESATHSRARKQAYTNELENKVSRLEEENERLRKRKVRSLSSHFKCIYIGCKGNLFAKRREIIMLKKTKSKTMKITSVNSLGG*	KTIERRQKRMIKNWESATHSRARKQAYTNELENKVSRLEEENERLRKRKVRSLSSHFKC
VvbZIP32	VIT_12s0035g00620	MANSKGSSNFRNMISSGKHSLLPPKSPFPSISPSYADYAPSPAIGSKVIARPREGGNTHHQRTSSEGFLIEEQPSWLDDLLNEPETPVRRGHRRSSSDSFAYMDATNVSNIDHTAQDELKFRNLISATSWGSQDFEHYKDARNASFYVEPNSFGRQKNRTSMTYSSGLPSTRDSNVLQSSGSSCIPHETDGVSSTATEKQDLVESSLHDPKASSERRDCSHAKPSASETDTKRAKQQFAQRSRVRKLQYIAELERNVQALKAEGSEVSAELDFLNQQNLILSMENKALKQRLESLAQEQLIKYLEQEVLEREIGRLRSLYHQQQQQQQQPQQQQPASSHRRSSSRDLDAQFANLSLKHKDNSSGTDAVTGPLRI*	ETDTKRAKQQFAQRSRVRKLQYIAELERNVQALKAEGSEVSAELDFLNQQNLILSMENKA
VvbZIP33	VIT_13s0067g02900	MQDPSNPNPISHSHNAHQPPSTSFPNTATSLRGGHHRRAHSEVNFRIPEDLHLVSDPFDVPSASFEEMGSEDDLFCTYIDIDKFGSRPEGDARIDNAGGGLAAESGDGEKSSRPRHRHSNSVDGSSMSRGESLFVDTIEAKKAMAPDKLAELWTLDPKRAKRILANRQSAARSKERKARYILELERKVQTLQTEATTLSAQLTLFQRDTTGLTTENTELKLRLQAMEQQAQLRDALNEALKKEVERLKIATGEIMTSSDAYNLGMHHVPYTQSSFFSHQSQPGPSESQNIQMPQFHPFPSNMLTHHQPLLGAAHSNALSDMLQQDPLGRLQGLDISSRGPSLVKSEGPSISASESSSTF*	TLDPKRAKRILANRQSAARSKERKARYILELERKVQTLQTEATTLSAQLTLFQRDTTGLTTENTE
VvbZIP34	VIT_13s0175g00120	MGIQTMGSQGGGGGGGTGNGKQSQFQPLARQNSMYSLTLDEVQNQLGDLGKPLTSMNLDELLKNVWTVEANNSVGMDAEGAGLSNQSALQREPSLSLTGALSKKTVDEVWRDIQGHGKNSEEKKSRERQPTLGEMTLEDFLVKAGVVAEPSDKKIAGTVIGVDPNVGPQFPQQGQWMQYPQPQFPHPQQNMIGVYMPGQPMPQPLPMGPSSVMDVTYPDNQVALSSPLMGALSDTQAPGRKRVSQEDMIEKTVERRQKRMIKNRESAARSRARKQAYTNELENKVSRLEEENERLRKRKELEKMLPSAPPPEPKYQLRRTSSAPF*	KTVERRQKRMIKNRESAARSRARKQAYTNELENKVSRLEEENERLRKRKELEKMLPSAPPPEPKYQLRR
VvbZIP35	VIT_13s0084g00660	MGSIAVRAGADDEKEAASGMPSFDPQLPVSNALCTEGNSIHSYRVSDFGTLEQSIGFHLEDAVDLSGSTAFNSTKPSGRAVTSDPLHSVTFDKSQNSFDINPSAARVESQRLPLQKGQQSNLVSISSGSVENWGESAMADASPRTDISTDVDTDDKVQRFERGQPASNMASDSSDRSKDKNDQKTLRRLAQNREAARKSRLRKKAYVQQLESSRMKLTQLEQELQRARQQGIFISSSGDQAHSMSGNGAMAFDVEYARWLEEQNRQINELRSAVNSHASDAELRVIVDNIMAHYDDIFRLKGVAAKADVFHLLSGMWKTPAERCFLWLGGFRSSELLKLLVNQLEPLTEQQLLGIGNLQQSSQQAEDALSQGMEALQQSLAETLSSGSLGSSGSSGNVA…	KNDQKTLRRLAQNREAARKSRLRKKAYVQQLESSRMKLTQLEQELQRARQQGIFISSSGDQAHS
VvbZIP36	VIT_13s0158g00380	MDDGEVELSDHVLLSNPNSSSNFQGSTPIDSFLDDFLKNTRTCTHTHTCNPPGPDAAHTHTCYHTHTQVFASEEDEVPNNKEHLISKVRRPSGNREAVRKYREKKKAHTAYLEEEVKKLRLLNQQLVKKLQGQAVLEAEVLRLRSLLLDLRGKIDNELGVFPFQKQCNTTLSFKEGDCGLQSASGAIDPRCEMDLPCFHPHVGSSSQASISGSGKMVVSWEGNCQPAVVDCRGNINDMVSAEGHTMDTVEALNYVLTEGICNSDISVTACMKPPMMKIKLFFSCFR*	EHLISKVRRPSGNREAVRKYREKKKAHTAYLEEEVKKLRLLNQQLVKKLQGQAVLEAEVLRLRSLLLD
VvbZIP37	VIT_14s0060g01210	MGGPRQTISSASEEDPQYAMMDEKKRRRMLSNRESARRSRMKKQKLSEDLISEVSRLQNLNKEIKQTIDATTQGYQNFVSENNVLVAQKMELVDRLNSLNFILQNVQDVYGVPLDIPEIPDPLLKPWSLPCPLQLIPASSDMLQF*	MMDEKKRRRMLSNRESARRSRMKKQKLSEDLISEVSRLQNLNKEIKQTIDATTQGYQNFVSENNV
VvbZIP38	VIT_14s0030g02200	MDRVFSVDEIPEQFWASPPSSSKEPSQMNRSASEWAFQRFLQESSSPPSSSSVSASGPSAENDVVELKVPIDDPKPTPAPPAPPAPATSLDPPPNVPIDSEEYQAFLKSRLNLACAAVALSRASFVKPQDSAALADTGSQASKTSQLRSQAPCKGSGYDLSGAPDKEAGGPLGIPSLPAMQKKAGAQLRPTTSESSREHSDDDEVEGETETIENMDPADAKRVRRMLSNRESARRSRRRKQAHLTELETQVAQLRLENSSLLKRLTDISQKYNEAAVDNRVLKADVETLRAKVKMAEETVKRVTGLNPLFQTMSEISMAGMHSFDGSPSDTSADAAVPVQDEPKQHFYPSPSDNLISTHDPRINNGLADVSSVESVLQNPAAAGAAGNKMGRTASLQRV…	PADAKRVRRMLSNRESARRSRRRKQAHLTELETQVAQLRLENSSLLKRLTDISQKYNEAAVDNRV
VvbZIP39	VIT_14s0083g00700	MQSSEVTGLHYFVPSNPTPYPAHFSMAGNNAPSIHFSGFSSSPLSNFHVVSPQVHEFNPQISCFSSNSTSDEADEQQLSLINERKQRRMISNRESARRSRMRKQKHLDELWSQVVWLRNENHQLIDKLNHVSECHDRVLQENVQLKEEASELRQMVTDLQLNSPYPNLRDLEDEPSETPYLRDESSNPSITSSMEMIR*	LINERKQRRMISNRESARRSRMRKQKHLDELWSQVVWLRNENHQLIDKLNHVSECHDRVLQENVQ
VvbZIP40	VIT_15s0046g01440	MGNEEEGKSPKPEKPTSPPPPDQANIHVYPDWAAMQAYYGPRVTLPPYYNSAMASGHAPHPYIWGPPQPMMPPYGPPYAAIYSPGGVYPHPAVPLGSHSHGHGVQSSPVVSEALAAPPLSIETPAKSSGNTDRGLMKKLKGFDGLAMSIGNGNGESTEGGSDHGLSQSGETEGSSDGSDGNTAGADQTRRKRSREGTPPIGGDGKTETQATSAPSAEVNAGSDKVLGVAVPPTSVTGKLAGAVLSPRMSTALELRNPPSVNAKTSPSSIPQPGAMVPSDTWILNEREIKRERRKQSNRESARRSRLRKQAETEELALKVESLNTENSVLKSEINRLRENSEKLKLENATLMEKLKSAQLEQAEDTHLNKVDDKRVLPVSTENLLSRVNNSGSVDRSTEE…	EREIKRERRKQSNRESARRSRLRKQAETEELALKVESLNTENSVLKSEINRLRENSEKLKLENAT
VvbZIP41	VIT_18s0122g00500	MDDLEIGEDGIIDWEQMFSELPEDLEVLIGDPPLVSDSPPDVLSDSSPDSVSSWIGEIENLLMRDDNDEVVVEHNQDFGEDFLAGFVLDHPADAYADAHADASSDKDSTVLDSAGEADASTDKNSNVCGDGSPEQEKINGYNGNAQNDGEDEDQASKKRRRQLRNRDAAVRSRERKKTYVRDLELKSRYLESECRRLGHLLQCCFAENQTLRLHLQNEKAFGASVTKQESAVLLMESLLLGSLLWFLGIMCLALSLPVQFQLSREAVPMGSVEDKGQKSVAPRGPGSKIFELWLLQSYVKSKRCKASKTKMKPGSLAHGVLV*	EDEDQASKKRRRQLRNRDAAVRSRERKKTYVRDLELKSRYLESECRRLGHLLQCCFAENQTLRLHLQN
VvbZIP42	VIT_18s0001g04470	MNMSSSSTQFATSRRIGMHEPLHQISMWRDTFKGDSNPITGASTIMQVDTMLDNKSESTSHDSLGPSGNSQPEDRTTDKTQRRLAQNREAARKSRLRKKAYVQQLETSRLKLTELEQELERARQQGLYIGGSLDTTRVGFSGTINSGIATFEMEYGHWVEEQHRQNCELRNALQAHVTDIELRILVESALNHYYELFRMKADAAKADVFYLMSGMWRTSAERFFLWIGGFRPSELLNVLMPHFEPLTDQQLLDVCNLRQSSQQAEDALSQGMDKLQQTLAQSIVTDPVGAGNYRSQMAEAVEKLDALESFVNQADHLRQQTLRQMSHLLTTRQAARGLLALGEYFHRLRALSSLWAARPREPA*	RTTDKTQRRLAQNREAARKSRLRKKAYVQQLETSRLKLTELEQELERARQQGLYIGGSLDTTRV
VvbZIP43	VIT_18s0001g04500	MASANRSQQSKFPQGYLYHLIFNELQTQLGNVGKPLSSMYLDELLKHVISAEKGQYFMQNPAASSSSSSSSPASLFLGNFNLNGVLDKKTVEEVWEEILHHQHLSGADNGPIQHLSTLGETTLEEFLVRAGVISLGNQNGSTANAQPFMTMDPMAVVPQQPADWFQLPVEAAQQQQPGVLDSSFHVSESVFEGPAIEIGYSKNQMAMSTAVPAVTTSSPNSPVAVERKRWFSDEMMKTIERRQKRMIKNRESAARSRARKQAYTNHLEHEVHQLKKENDLLIRLKELQMRWSLNPTPGPKYQLRRTSSCLF*	KTIERRQKRMIKNRESAARSRARKQAYTNHLEHEVHQLKKENDLLIRLKELQMR
VvbZIP44	VIT_18s0001g08710	MISNRESARRSRWRKKKHLENLSNEVNRLLVQNREYKHRLGSVTHQCHLVGRDNERLTYEYLALRTKLYDLYRILVTMQLQ*	MISNRESARRSRWRKKKHLENLSNEVNRLLVQNREYKHRLGSVTHQCHLVGRDNER
VvbZIP45	VIT_18s0001g10450	MGSNLNFKNFGGSQQGDGSGRPPGNMPLVRQGSIYSLTFDEFQSTMGGIGKDFGSMNMDELLKNIWSAEEAQTMAAVAAATAPPISVQEGVVAGGYLQRQGSLTLPRTLSQKTVDEVWKDMSKEYGGGAKDGSGAGGSNLPQRQPTLGEMTLEEFLVRAGVVREDTQLAGKPNNGGFFGDLANLGNGNGLGIAFQQMGQNTGLMGNPRITESNNQISTQSPILPLNVNGVRSTQQQPQQLQQLQQLQQRSSQQQLFPKQAPVTYTTPVSVQSNSQLCNPGIRNGMVGISDSGINGNLVQSSVLHGGGMGMVGLGAGGATIASGSPANQSSDGIGKSNGDTSSVSPVPYAFNGGIRGRKCSGAVEKVIERRQRRMIKNRESAARSRARKQAYTMELEAEV…	KVIERRQRRMIKNRESAARSRARKQAYTMELEAEVAKLKEKNEELEKKQAEMMEMQKNQVMEMMN
VvbZIP46	VIT_18s0001g12120	MGDGEESTPPKSSKPPASTQETPSTPSYPDWSTSMQAYYGAGATPPPFFPSPVAPPSPHPYLWGGQHPMMPPYGTPLPYPALYPRGALYAHPSMATAQGVALTNTDMEVKTPDGKDPASIKKSKAASGNMGLISGKSGESGKAASVSGNDGASQSGESGSEASSDATDENANQASSAVKKRSFNLADGSNAKGNSAAQYTGGNHSASVPGKPVVPMPTTSLNIGMDLWNASPAGGTPMKTRPQSSGASPQVASATIVGREGMLQDHQWIQDERELKRQRRKQSNRESARRSRLRKQAECEELQSKVEILSNENHVLREELHRLAEQCEKLTSENNSIMEELTQLYGPEATSSLQDNNHNLVLHPINGEDDGHVQDASPLNNSSSTSDQNGKFSSNGKI*	ERELKRQRRKQSNRESARRSRLRKQAECEELQSKVEILSNENHVLREELHRLAEQCEKLTSENNS
VvbZIP47	VIT_18s0001g13040	MMASSSGNSSGSTQLQNSGSEEDLQHVMDQRKRKRMLSNRESARRSRMRKQKHLDDLMAQVAQLRKENNEILSSINITNQRYLTVEADNSILRAQAMELSHRYQSLNDILNYMNTSNGVFETEDLPVTVDPFMNPMNYLYLNQPIIASVDMFPY*	VMDQRKRKRMLSNRESARRSRMRKQKHLDDLMAQVAQLRKENNEILSSINITNQRYLTVEADNSI
VvbZIP48	VIT_18s0001g13740	MGNEKLAEIALVDPKRAKSRILANRQSAARSKERKVRYMAELEHKVHTLQTETTTLSHLLTLLQRDSAELTSRNNELKLRIQAMEQEAQFRDALKEALTLEVHRLQLLGTAEPSGGKVFFSSLCFVRDSGPN*	LVDPKRAKRILANRQSAARSKERKVRYMAELEHKVHTLQTETTTLSHLLTLLQRDSAELTSRNNE
VvbZIP49	VIT_18s0001g14890	MDEVWKDLSLSSLHHHSISTVNNATTNTHHAFRSTLLQDFLARPSNMDPLRTGTSTADPSSAGAATPFASPLPPPPTLLSLNSLPDFHCIDDTDPMKPHSHLHNNATAATPYLYPPFNVLAAASPEYPSFRKKRPRGSDDNSGDRRHKRLIKNRESAARSRARKQAYTNELELEVAHLIEENARLKRLQQKFCPEASAQLPKKHTLYRTSTAPF*	NSGDRRHKRLIKNRESAARSRARKQAYTNELELEVAHLIEENARLKRLQQKFCPEASAQLPK
VvbZIP50	VIT_18s0076g00330	MDHHFAGKPLTASPFGNRADIDHMPDAPYRGAHHRRAQSETFFRFSDDILLDADADVDVDFNLDIISDNTNSGAAGVPMAVDSSKSEDSNGGYSASAKAKSLDPINHFRSLSVDADFFEGLGFSPAATAAAGESSDGGGKATQEKRVHHHRHSNSMDGSTTSFEVESLIGSDGAKKAMGPDRLAELALIDPKRAKRILANRQSAARSKERKIRYTNELERKVQTLQTEATTLSAQVTMLQRDTTGLTAENKELKLRLQAMEQQASLREALNEALREEVQRLKIATGQIPAVNGNSFNRGLPPQFSSHPQALHHFGAQQQQQQLHMPQSSTNNQSLNGQPQPSFLDFNQRV*	LIDPKRAKRILANRQSAARSKERKIRYTNELERKVQTLQTEATTLSAQVTMLQRDTTGLTAENKE
VvbZIP51	VIT_18s0072g00470	MVSPKVMASSSSRNSDLRRRSSSKSVASDQGKSGLGSMTVDGLLRNVYSAAPPSESTLVDAEITLVDSGTGAMAELEGAPAAKTVDDVWREIVAGGGGRRECKEEVEDDMMTLEDFLAKAGAVEEEGEDRDVKVPLVTQRLSGGIFAFDPVPPSPITPAQVEGSVIGFGNGMEIVGGRGKRRAPVLEPLDKAAQQKQRRMIKNRESAARSRERKQAYQVELESSAVRLEEENEQLLKEKAERSKERLKQLMEKIIPVVERRKPARVLRRVRSMEW*	KAAQQKQRRMIKNRESAARSRERKQAYQVELESSAVRLEEENEQLLKEKAERSKERLKQLMEK
VvbZIP52	VIT_19s0014g01780	MTQNWPSFPHQRMPSMAAPALLPAATATTTSQHPSWVDEFLDFSSSRRGSHRRSVSDSIAFLEAPVLVEEARHSHATMLHGANGFDRLDDDQLMSMFSDDISLTVPPTVSSSGPSTPSDQNSNNDEKGDEKGAALDQQPPKNEPGEVESSCKTELPSFRPSTASNGDSIIDPKRVKRILANRQSAQRSRVRKLQYISELERSVTSLQTEVSALSPRVAFLDHQRLILNVDNSALKQRIAALAQDKIFKDAHQEALKKEIERLRQVYHQQSLKKMGNSATGAPPQSTTRPHQTTTTDAAMGCTDKVQLLN*	IIDPKRVKRILANRQSAQRSRVRKLQYISELERSVTSLQTEVSALSPRVAFLDHQRLILNVDNSA
VvbZIP53	VIT_19s0015g01020	MFPVFPNSNEGKSVQLSPLSLGAHLQGAQQFQTPSSLVSDMIQPANFVLSGNWENAQESLQNWMRMKSLRNKEKTLLSIGNGSGSSQFPIHRAGNVLEPMGSAGFGVGHGGAGDGHQKELPHQVINGFSMVNPYEVNAEKQAVQGAHPYHQFINMFSPGNGSTETVINTADADATETAAAEKIRRRMIKNRESAARSRARKLAYDAQQQIEIAKLKKENEFLRRIIRVLLTVIKKKRAQVTKLSRTFSEPP*	AAAEKIRRRMIKNRESAARSRARKLAYDAQQQIEIAKLKKENEFLRRIIRVLLTVIKKKRAQVTK
VvbZIP54	VIT_18s0001g03010	MQRGHRRSASDSLAYLGAVAKVSNTNEDHKFKNSFAWPSFGSLCNASTYTRPSSFDENQNRAWESSLNCLNYTSDLPLTRDQPNIINVQVSGSCAPPDQPDGVPPIATKKQDCAESISHNQEDSSERSDSSSAQPSLSKNDAKRAKQQFAQRSRLRKLQYIAELEMSVQVLQAEGCEISAAVEYLDQHNLILGMKNRALQQRLESSSQEYLIKQLEQDMLEREIRRLQILYQQQQQQQQQQQQQQQQQQFSGHRRAKSRNLDSPFSNTSVKT*	KNDAKRAKQQFAQRSRLRKLQYIAELEMSVQVLQAEGCEISAAVEYLDQHNLILGMKNRA
VvbZIP55	VIT_00s0541g00020	MMSSETMLVSPFPSFEGGFTPWDSQELFSIFQSQEPVRSNSGSDESNRKPVNSNSGSDGPNRKPLHSNSGSDGPNREDSAAEERKRRRMISNRESARRSRMRKQKHIENLRNQLNQLRIQNRELTNRLRSFTYHSHLVDSDNVQLRSEAIILRRKLSEFRQILVFRQLQRQISSAWPCNSVTTSVNEQTPSLIT*	AAEERKRRRMISNRESARRSRMRKQKHIENLRNQLNQLRIQNRELTNRLRSFTYHSHLVDSDNV
Poplar
PtbZIP01	Potri.007G029400.1	KNPRNLHVKILASNLCTCFWERHKTSETRKQQPGRVFAYSSICLFVCLNLSLSLSLSQPLILKTKKKKVKREVLFTRTEAFVIQLGLPPHSFSSLSLQATKPGEESTPAKPSKPTSSNQEIPTTPLYPDWSSSMQAYYGAGATPPPFYASTVASPASHPYLWGSQHPLIPPYGTPVPYPALYPAGGVYAHPNMAPTPNSAQANIEMEGKVPNGKDRASAKKTKGTSGGKAGESGKAASGSGNDGASQSAESGSDGSSDASDENTNQQEYGASKKGSFNQMLADANAQSTSAGANIQASVPGKPVASMPATNLNIGMDLWNASSAAGATKMRPNPSCATSGVVPAGLPEQWIQDERELKRQKRKQSNRESARRSRLRKQAECEELQARVQNLSSDNSNLR…	ERELKRQKRKQSNRESARRSRLRKQAECEELQARVQNLSSDNSNLRNELQSLSEECNKLKSENDS
PtbZIP02	Potri.005G126000.1	MHTQMYRDSHSDKHTNPSSLCLQEIPATPSYPDWSNSVQAYYGAGATPPPFFASTVASPTPHPYIWGSQHPLIPPYGTPVPYPALYPAGGVYAHPNMAPTPNSAPANTELEGKVPDGKDHASAKKAKGTSGGKAGESGKAISDSGNDGASQSAESGTDGSSDSSDENTNQQENAANKKGSFNQMLADANAQSNSAGANIQTSVPGKPVGSMPATNLNIGMDLWNASPDASGTTKMRPNPSGASSGIVPAGMPEQWIQDERELKRQKRKQSNRESARRSRLRKQAECEELQVRVENLSNDNCNLRDELQSLSEECNKLKSENDFIKEELTRLYGPEAVANLEQTNPVSDPKSHGGEGDS*	ERELKRQKRKQSNRESARRSRLRKQAECEELQVRVENLSNDNCNLRDELQSLSEECNKLKSENDF
PtbZIP03	Potri.001G136000.1	MVSSDMDKTGKEKEAKPPSAAPTQEQPSTASATTVNPDWSGFQAYSPIPPPGFLASSPQAHPYMWGVQHIMPPYGTPPHPYVAMYPHGVYAHPSIPPGSYPFSPFAMPSPNGIAEASGNTPGSMEADGRPSDAKEKLPIKRSKGSLGSLNMITGKNNEHGKTTGVSANGAYSKSAESGSEGSSEGSDANSQSDSQMKSGGRQDSLEDSSQNGGSAHGAQNGGQGASNTIMNQTMAVMPISAASAPGAIPGPTTNLNIGMDYWGAPASSTVPAIRGKVPSTPVAGGVVSTGSRDGVQSQIWLQDERELKRQRRKQSNRESARRSRLRKQAECDELAQRAEALKEENANLRSEVNQIKSEYEQLLAENASLKERLGEVSGQEDFRAGRNDQHMSNDTQQTG…	ERELKRQRRKQSNRESARRSRLRKQAECDELAQRAEALKEENANLRSEVNQIKSEYEQLLAENAS
PtbZIP04	Potri.014G062400.1	MVSSDMDKTGKEKEAKPPSAAPTQEQPSTASATTVNPDWSGFQAYSPIPPPGFLASSPQAHPYMWGVQHIMPPYGTPPHPYVAMYPHGVYAHPSIPPGSYPFSPFAMPSPNGIAEASGNTPGSMEADGRPSDAKEKLPIKRSKGSLGSLNMITGKNNEHGKTTGVSANGAYSKSAESGSEGSSEGSDANSQSDSQMKSGGRQDSLEDSSQNGGSAHGAQNGGQGASNTIMNQTMAIMPISAASAPGAIPGPTTNLNIGMDYWGAPASSTVPAIRGKVPSTPVAGGVVSTGSRDGVQSQIWLQDERELKRQRRKQSNRESARRSRLRKQAECDELAQRAEALKEENANLRSEVNQIKSEYEQLLAENASLKERLGEVSGQEDFRAGRNDQHMSNDTQQTG…	ERELKRQRRKQSNRESARRSRLRKQAECDELAQRAEALKEENANLRSEVNQIKSEYEQLLAENAS
PtbZIP05	Potri.003G097600.1	MGSSDMDKTGKEKEAKTPSAASTQEQPSTAGAATVNPDWSGFQAYSHIPPPGFLASSPQAHPYMWGVQHIMPPYGTPPHPYVAMYPHGVYAHPSIPPGSYPFSPFAMPSPNGIAEVSGNTPGSMEAEGRPSDAKEKLPIKRSKGSLGSLNMITGKNNEHGRTTGASANGAYSKSAESGSEGTSEGSDADSQSDSQMKSGGRQDSLEETSQNGGSAHAAQNGGQGASTIMNQTMGVLPISAASAPGVIPGPTTNLNIGMDYWGAPVASSVPAIRGKVPSTPVAGGIATAGSRDGVQSQHWLQDERELKRQRRKQSNRESARRSRLRKQAECDELAQRAEVLKEENANLRSEVNRIKSEYEQLLAENASLKERLGEVHGQEDSRAGRNDQHTSNDTQQTGQ…	ERELKRQRRKQSNRESARRSRLRKQAECDELAQRAEVLKEENANLRSEVNRIKSEYEQLLAENAS
PtbZIP06	Potri.014G094200.1	MILSVRELKQFWRIISKLSKDFYFFWCFTMGNNEEGKSSASDKSSPAQQDQTSIHVYPDWAAIQAYYGSRVALPPYYNSGVASGHAPHPYMWGPPQPMMATYGAPYAAIYSHGGVYAHPAVPILEIQKLICLHCVSICNSCTIMQAHTPLSAETPTKSSGNTDQGLMKKLKGFDGLAMSIGNGDAESAEGGSRLPQSMETEGSSDGSDGNTARGKKRSREGTPTVGGDTKTETHCSPLLGEVNPSTDKVLGAVVDPGMTKALELRNPPSVNVAKTNPATIPQPGAMLPSEAWSPNDRELKRERRKQSNRESARRSRLRKQAEAEELAHKVETLTTVNMTLKSEIDQFTEKSQKLRLENAALTKLKNAQLGPTQEIILNNIDEQRSSNSGAKLHQLMDAS…	DRELKRERRKQSNRESARRSRLRKQAEAEELAHKVETLTTVNMTLKSEIDQFTEKSQKLRLENAA
PtbZIP07	Potri.002G167100.1	MGNIEEGKSSTSDKSSPAPPDQTNIHVYPDGAAMQAYYGPRVALPPYYNSAVASGHAPHPYMWGLPQPMMPPYGAPYATVYSHGVYAHPAVPIVSHPHGPGIVSSPATTFNYCTIMQAGTLLSAETPTKSSGNTDRGLVNKLKGFDGLAMSIGNGNAETVEGGGRLSQSVEIEVSSDGIDGNTTRVSPSGKKRSREGTPTVGGDTKMESHSSPLPREVNASTDNVLRAAVAPGMTTALELRNPPSVNAAKTSPTTIPQSGVVLPSEAWLQNELELKREKRKQSNRESARRSRLRKQAEAEELAHKVEVLTTENMALQSEISQFTEKSEKLRLENAALTEKLKNARLGHAQEMILNIDEHRAPAVSTENLLSRVNNSAFEEERDLYERNSNSGAKLHQLL…	ELELKREKRKQSNRESARRSRLRKQAEAEELAHKVEVLTTENMALQSEISQFTEKSEKLRLENAA
PtbZIP08	Potri.006G277800.1	MEEQKAGGSDGMKKSESELADFSAEIYGFFSDIFSGDLSSFPVNKTRDIVNGFSTCGGLTESCFLWSQNTNPKNSSVSVSTDAQSSLCVGSPMSANKPRVKDSQTRVAASVSSPDQSDEDGLSEQSTNPHDIKRIRRMVSNRESARRSRKRKQAHLSDLEVQVDHMTGENASLFKQLSDATQQFRTAETNRRVLNSDVEALRAKVKLAEDMVARGSLTWR*	PHDIKRIRRMVSNRESARRSRKRKQAHLSDLEVQVDHMTGENASLFKQLSDATQQFRTAETNRRV
PtbZIP09	Potri.008G113400.1	MLPGELTGIHYIAPDQSLIPFPANFGMMQQSSIPAFHFNRLLNNLQSSSFPQPVREFTPQSSSLSNNSTSDESEEHQLSIIDERKQRRMISNRESARRSRMRKQKHLDELWTQVVRLRTENHNLIDKLNHVSECHDRVLQENARLKKEASDLRQMITDLQIGSPYTATALRDLEEVPCNTAHVRAESSNQSVTSSVDLLH*	IIDERKQRRMISNRESARRSRMRKQKHLDELWTQVVRLRTENHNLIDKLNHVSECHDRVLQENAR
PtbZIP10	Potri.010G248100.1	MGTQTMGSQGDGSSHHMQSQFQPLVRQNSMYSLTLDEVQNQLGDLGKPLSSMNLDELLKNVWTVEAAQTTALEVEGTPFANQTALQRQASLSLTSALSKKTVDEVWKDIQQSKHDEEMKSKERQPTFGEMTLEDFLVKAGVVAEASVDKKDGGSVVLVDTNAAQQFLQQSQWVQYPPQPQYQHPQQSMMGVYMPGQPMPQPLHMGAGSMMDVSYPENQVPVPPPLTGTLSDTQTPARKRGVPNMFEKTVERRQKRMIKNRESAARSRARKQAYTSELENKVSRLEEENGRLRKRRELENMLPCIPLPEPKYQLRRTTSAPF*	KTVERRQKRMIKNRESAARSRARKQAYTSELENKVSRLEEENGRLRKRRELENMLPCIPLPEPKYQLRRTTSA
PtbZIP11	Potri.006G251800.1	MQEQAASSIPAYSFPSSSERSSSSAPQLEVKEGMESDEEIRRVPEMSGEPAGTSASGRETGSIAGPGRVQPAGEGQSQRKRGRSPADKENKRLKRLLRNRVSAQQARERKKAYLTELETRVKDLEKKNSELEEKLSTLQNENQMLRHVCFHSPILASFFSCYNISSLPGGYDIVISKLEK*	DKENKRLKRLLRNRVSAQQARERKKAYLTELETRVKDLEKKNSELEEKLSTLQNENQMLRHVCFH
PtbZIP12	Potri.008G010800.1	MGMQTMGSQGDGSSHHKQSQFQPLVRQNSMYSLTLDEVQNQLGDLGKPLSSMNLDELLKNVWTVEANRTMGLEVEGIPFANQTALQHQASISLTSALSKKTVDEVWKDIQQSKHDGEMKSRERQPTLGEMTLEDFLVKAGVVAEASVDKKDGGSVVAVDTHAAQQFLQQSQWVQYPPHPQYHHPQQSMMGVYMPGQPMPQPLHMGAGSMMDVSYPENQVTLPPPLMGTLSDTQTPARKRGVPEDMIGKTVERRQKRMIKNRESAARSRARKQAYTNELENKVSRLEEENERLRKRRELENMLPCVPLPEPKYQLRRTASAPF*	KTVERRQKRMIKNRESAARSRARKQAYTNELENKVSRLEEENERLRKRRELENMLPCVPLPEPKYQLRRTASA
PtbZIP13	Potri.013G040700.1	MERVFSVEDNITELFWSPPPPPPEDLSKMNRSESEWAFERFLQEASAVTLDDNTSSNSSADKTDVVQIKDHGNSNNNATSKCSFSNGTCATAASSFAAPAIIPVESDDYHAFLKSKLNLACAAVALTRASFVKPLDSPAAAESGSQASNTSQLGSHAPSKGAGYDLPISQDKDANEPLGTPSLPSMQRKSAVTVKPTTSVSSRELSEDDENEAETELTENMQPADAKRVRRMLSNRESARRSRSRKQAHLTELETQVAQLRVENSSLLKSLTDISQKYNESAVDNRVLKADVETLRAKVKMAEETVKRFTGLNTMFHALPDISTMSMSSFDGSPSDTADAAVPVKDDPKHHFYKAPNNPITTHDSRPRGNNVLADISSVENVQPNPVPAAGVSGNKMGR…	PADAKRVRRMLSNRESARRSRSRKQAHLTELETQVAQLRVENSSLLKSLTDISQKYNESAVDNRV
PtbZIP14	Potri.014G028200.1	MGTNFNFKSFTNDPSDAGGGRPPGNFPLASQSSIYSLTLEELQNTMGGSLGKDFGSMNMDELLKSIWSAEETQTVATATSAGVQDGVGLQRQGSLTLPRTLSLKTVDEVWKDMSKEYAINGTSAGVANNVPQRQPTLGEITLEEFLVRAGVVREDIPVAAKINTNGGFFGDLSRLANNSSAIGFQQNRGVGLNNNNTNQISLQSSNLPLNGNGFRSNQAQVQQQQQQQIFPKQPNMGYVTQMPPQSSPGIRGGILGIGDQGINSNLMQGGGMGVVGLGVATGSPANQLSSDGIGKSNGDTSSVSPVPYVFSGSGRGRRAGGAVEKVVERRQRRMIKNRESAARSRARKQAYTMELEAEVAKLKAENEELQKKQAEMMEMQKNQVPNLSTTQNRTNNLTY…	KVVERRQRRMIKNRESAARSRARKQAYTMELEAEVAKLKAENEELQKKQAEMMEMQKNQVPNLST
PtbZIP15	Potri.004G111100.1	MQPNEIAGLHYLVPPNSSPYSAHFSMTQDNSQMFQFNQFTNQSYNFQIPPQLQEFSLQASCMSSHSTSDEADEQQLSLINERKQRRMISNRESARRSRMRKQKHLDELWSQVVWLRNENHQLVDKVNHVSECHDQVVQENNQLKEEISELRQVLTDMQLSSPYPSLKGLEDITCDTAYLRAESSNQSITSSSDLLG*	LINERKQRRMISNRESARRSRMRKQKHLDELWSQVVWLRNENHQLVDKVNHVSECHDQVVQENNQ
PtbZIP16	Potri.005G053200.1	MSHRPILVSSTGHKHQLSKMNRSESEWAFQRFLQEASAATFDDNTPNSSADKTDVVHINDYGYNNNNATSKSCDNNYKDNAMPLSNGACATAASSSLGAPADIPVESEDYHAFLKSKLNMACAAVALSRAYFVKPLKSPATAESGSQASSTSHLGSHAPSKGAGHDLSRSRDKDANEPLGTPSLPSMQKKLAVSGKPTTSGSSRELSEDDENEAETEITENMHPADAKRVRRMLSNRESARRSRRRKQAHLTELETQVAQLRVENSSLLKRLADTSQKYNESAVDNRVLKADIETLRAKVRMAEETVKRFTGLNHMFHAMPYISAMSMPSFDGCPSDTSADAAVPVKDDPKHHFYQAPNNPISTHDSRPRVNFVLADISSVENVQPNSGTAAGVSGNKL…	PADAKRVRRMLSNRESARRSRRRKQAHLTELETQVAQLRVENSSLLKRLADTSQKYNESAVDNRV
PtbZIP17	Potri.002G045800.1	MNSVFSVDDFSDPFWLSPPPPPSSTDPKMNRSESEWAFENFLQEMASVPSSASETHTAAPSVLSQSSTSSIPPDNGEDEVVEITKHPIHHHHQHPIPNPHPIPNPHPQPLDRNLTAPIDSEEYRALLKSKLDLACAAVAMSMETNAVKPEVFSSLPEDQRLAARNMSLGTQSFHNGTDQGISMAQSGADGVSLGIPPLLTTQRKSDDESLGIPALPTTQRKSDDESLGIPALPTTQRKSDGGSLGIPALPITQRKQEVQARQTTSGSSSSDDDDLEGDTGTNENMDPAVVKRARRMQSNRESARRSRRRKQAQLNELETQVGQLRDERTSLLSRFTDVNQKCDDAAVDNRILKADIETLRAKVKMAEEQVKRVTGLNPVLLARSSMPSPGMPFVGGQVD…	PAVVKRARRMQSNRESARRSRRRKQAQLNELETQVGQLRDERTSLLSRFTDVNQKCDDAAVDNRI
PtbZIP18	Potri.018G029500.1	MQEQTTSSIPANSLPSSSERSSSSAPQLEVKEGMESDEEIRRVPEMSGEPAGTSASGRETGSNAGPDRVQPTGEGQSQRKRGRSPADKENKRLKRLLRNRVSAQQARERKKAYLTELETRVKDLEKKNSELEERLSTLQNENQMLRQILKNTTASRKGGSSGTNADGS*	DKENKRLKRLLRNRVSAQQARERKKAYLTELETRVKDLEKKNSELEERLSTLQNENQMLRQILKN
PtbZIP19	Potri.009G119700.1	MASSSGTSSGSSLIQNSGSEENLQALMDQRKRKRMISNRESARRSRMRKQKHLDDLVAQVAQLKKENHQIITSINITTQHYLNVEADNSILRAQVSELSHRLEFLNGIISLLNSSNGLFGDSSIFNEPAADSFLNPFNMSYLNQPISASADMFQY*	LMDQRKRKRMISNRESARRSRMRKQKHLDDLVAQVAQLKKENHQIITSINITTQHYLNVEADNSI
PtbZIP20	Potri.002G125400.1	MGTNFNFKNFPNDPSDAVGCRPPGNSPLTRQSSIYSLTFDELQNTMGGSLGKDFGSMNMDELLKNIWSAEETQTMATATSTVVEEGGGLQRQGSLTLPRTLSQRTVDEVWKDMSKEYVINGTSAGAANNVPQRQPTLGEMTLEEFLLRAGVAREDTQVAPKVNTNGGFFGDLSRSANNSLAIGFQQNRGVGLNNDNTNQISLQSSNLPLNVNGVRSNQAQVQQQQQIFPKQPNMGYVTQPNNDNTNQISLQSSNLPLNVNGVRSNQAQVQQQQQQQIFPKQPNMGYVTQMPLQSGPGIRGGMLGIGDQGIDSGLMQGGGMGVVGLGGIATGSPANQLSSDGIGKSNGDTSSVSPVPYVFRESVRGRRPGGAVEKVVERRQRRMIKNRESAARSRARKQA…	KVVERRQRRMIKNRESAARSRARKQAYTMELEAEVAKLKEENEELRKKQAEMMEIQKNQVAEMMN
PtbZIP21	Potri.017G106700.1	MSSISTSDEADEQQLSLINERKQRRMVSNRESARRSRMRKQKHLDELWSQVVWFRNENHQLLDKLNHVSECHDRVVHENAQLKEETSGLRQILTDMQLNSPYPLLKDLEDITCDTAYLGSESSNQSITSSSDLLG*	LINERKQRRMVSNRESARRSRMRKQKHLDELWSQVVWFRNENHQLLDKLNHVSECHDRVVHENAQ
PtbZIP22	Potri.010G135200.1	MLPGELTGIRYLTADQNLVPFPANFGMMQQSNIPSFHFNRLLSNLQNSSLPQPVYEFAPQSSSLSNNSTSDESEEHQLSIIDERKQRRMISNRESARRSRMRKQKHLDELWSQVVRLRTENHNLIDKLSHVSECHDRVLQENARLKQEASDFRQMLTDFQIGSPYTTTALRDLEEVPCNTAHLRAESSNQSITSSVDLLH*	IIDERKQRRMISNRESARRSRMRKQKHLDELWSQVVRLRTENHNLIDKLSHVSECHDRVLQENAR
PtbZIP23	Potri.006G025800.1	MGSQGGSFEEENPESLMGQGSLCSLTLDEVQNQLGNLGKPLGSMNLDDLLKSVDNVGAWSAPMNRQGSLTLSRDLSKKTVEEVWRDIQQLDKKDDDNPGRNAPFGEMTLEDFLVKAGVVTESTPVQQQESNQWMQFQLPSVQQPVYQNNMMTVVDAAYPDSQMNISPSSLMGTLSDTQTPGRKRVAPGDVVEKTVERKQKRMIKNRESAARSRARRQAYTHELEIKVSHLEEENERLRKQEKAEKVLPCAPPPEPKSQLRRTSSAPL*	KTVERKQKRMIKNRESAARSRARRQAYTHELEIKVSHLEEENERLRKQEKAEKVLPCAP
PtbZIP24	Potri.006G083000.1	MVVTESELNSQGEVESPLQPDQQQTKNHAFSSLGRQSSIYSLTLDEFQHTLCESGRNFGSMNMDEFLASIWTAEENQATATSANMSGNNQIIIDNNASQVLNDPYGHRGASQQPSLPRQESLSLPAPLCRKTVEEVWSEIHKEQISGAENRGGNVQNPKTAPRQPTFGEMTLEDFLIKAGIVRERCTAPFQQQQRGLYESNNNNRAAATGFVARPILGMAAGGGGGGGGNGGGYGQGHGVGMVAPLSPASSDGMVTNFDNSGNQFGMDIGGMGRKRIIDGPVERVVERRQRRMIKNRESAARSRARKQAYTVELEAELNQLKEENKQLKHDLAELERKRKQQYFEESRMKARTKAHKTKEKLRLTRRSSSCPL*	ERVVERRQRRMIKNRESAARSRARKQAYTVELEAELNQLKEENKQLKHDLAELERKRKQQYFEESR
PtbZIP25	Potri.009G101200.1	MDSHWDFKNFGNASPGQGSVRKSPENPPLVRQSSVYSLTFDEFQNTWGGGLQKDFGSMNMDELLKNIWTAEETQAMTNTVGVGGEGSTPDGNLQRQGSLTLPRTLSQKTVDEVWRDLIKETSGGYSTNWNGFFGELSQLNTNNNNNNTTGLALGFQQPNGNNGLMGTGIMENNLVSNQPSSLALNVGGIRPSQQLPQPQQQQPLFPKPAATVVFASPLHVANNVQLASPGVRGSVVGIANRSVNNGLAHSRGMGMVSLAARGVTVATESPANRISPDVIAKSNADTSSLSPVPFVFSRGRKPSAALEKVVERRQRRMIKNRESAARSRARKQAYTLELEDEVAKLKELNKELQRKQAEIFEMQKNQVWASLLVLLPFTLNILGYVFRTIAACIFGWGII…	KVVERRQRRMIKNRESAARSRARKQAYTLELEDEVAKLKELNKELQRKQAEIFEMQKNQ
PtbZIP26	Potri.005G192900.1	MASSKVMASSKPRNSDLSSTTSSRSRRAISSSLSATNTTEKLAHQSTDQLFQRESTMTVDGILRNVYASPSTESTLLGAQITLMETPNPPPPPPIETNGTDNQDMSVVIPQETKTADDIWREIVAGRKEMKDEPDEMMTLEDFLAKAGAVDVVGEDGDDVKMPQPERLSGGLYAFDPVPPSAFQVLDKVEGSIVGFGNGVEVELVAGSGGGGGGGRGKRGRTVVMEPLDKAAQQRQRRMIKNRESAARSRERKQAYQVELESLAVRLEEENEQLLKEKEERTKERFKQLMEKVIPVVEKRRPRRVLRRVNSLQW*	KAAQQRQRRMIKNRESAARSRERKQAYQVELESLAVRLEEENEQLLKEKEERTKERFKQLMEKVI
PtbZIP27	Potri.016G024000.1	MGSQVGSFEEENPESLIGQGSLYSLTLDEVQNQLGNLGKPLGSMNLDELLKSVDTEGSWSSPVHRQGSLTLSRSLSKKTVEEVWRNIQQENKKDAENQERNAPFGEMTLEDFLVKAGVVTESAPQQQQESAQWMQFQNPTVQEPPYQNNMMTGFMQGHPVQQSLPVADAAYPNSQMNLSPSSLMGTLSDTQTPGRKRVASGDVAEKTVERKQKRMIKNRESAARSRARRQAYTNELEIKVYHLEEENERLRRQKEVEKVLPCAPPPEPKSQLRRTSSASF*	KTVERKQKRMIKNRESAARSRARRQAYTNELEIKVYHLEEENERLRRQKEVEKVLPCAPPPEPKSQLRRTSSA
PtbZIP28	Potri.002G067400.1	MASSKVMASSKPRNSDPSSTTSSRSRRATSSSSATNTTAKPAYQSTDRLFQKESTMTVDGILRSVYASPSTESTLLDAQITLMESPDHLPHPQIETDDTDDQDMSDIIPQENKTADDIWREIVVGRKEMKDEPDEMMTLEDFLAKAGAVDVVGEDGDEVKMPPPERLSGGLYAFDSLPPSSFQVLDKEEGSIVGFGNGVEVELVAGSGGGGSGGGRGKRGRGVAMEPLDKAAQQRQRRMIKNRESAARSRERKQAYQVELESLAVRLEEENEQLLKEKEERTKERFKQLMEKVVPVVEKRRPRRALRRVNSLQW*	KAAQQRQRRMIKNRESAARSRERKQAYQVELESLAVRLEEENEQLLKEKEERTKERFKQLMEKVV
PtbZIP29	Potri.010G248300.1	MGMQTKGSQGDGSSHYKQSQLQPLARQNSMYSLTLDEVQNQLGDLGKPLSSMNLDELLKNVWTVEATQTMGLEVEGTPFANQTALQRQASLSLTSDLSKKTVDEVWKDIQQSKNDRGIKSRERQPTFGEMTLEDFLVKAGVVDEGSMDKKDGGSIVGVDTNAAQQFQQQGQWLQYPPQPQYQQPQQSMMGVYMPGQSTLQPLHMGAGSMMDVSYSENQVALPPPLMGTLSDTQAPARKRGVPDMIEKTVERRQKRMIKNRESAARSRARKQAYTNELENKISRLEEENERLRKLRVGICCHVSLSLSPNISFAEQHQPHSSK*	KTVERRQKRMIKNRESAARSRARKQAYTNELENKISRLEEENERLRKLRVGICCHVSLSLSPNIS
PtbZIP30	Potri.004G158200.1	MASSSGTSSGSSLIQNSGSEEDLQALMDQRKRKRMISNRESARRSRMRKQKHLDDLMAQVSQLRKENHQIITGINITTQRYLSVEADNSILRVQISELSNRLESLNEIIGSLNSNNGVFGDSITFNEPAADSFLNPWNMAYLNQPIMASAEMFHY*	LMDQRKRKRMISNRESARRSRMRKQKHLDDLMAQVSQLRKENHQIITGINITTQRYLSVEADNSI
PtbZIP31	Potri.015G047700.1	MEPHEIKKFHGLPQENLVHNLFTFPNPIQKQYPSAASLKMQPIVESTNHTPTQANISENPESSSSLFDKFLINSLIHVPLHIPSPNTSSVSTDSTLAEPRDQQLGISNEKKLRRMISNRESARRSRMRRKKQIEDLQYRVNQLQNMNHQLSEKVIHLLESNHQTLQENSQLKEKVSSLQVVLSDLLTPLRNVDDGDCNGIHLKGETSNR*	ISNEKKLRRMISNRESARRSRMRRKKQIEDLQYRVNQLQNMNHQLSEKVIHLLESNHQTLQENSQ
PtbZIP32	Potri.009G164500.1	MQGMVSENIAYGNAIQESPVLQPQDHQDQTLKDTPFSPLDGQSSLLSLTLNEIQLKRGKSFGSMNMDEFFVNLWNSDDNQVPSQPNQNVRPDNDHGGVTKQCPNLARQGSFSLPAPLCKKTVDEVLFEIQNEEPQQHNPNSIGADHEPPQRQQTLGEITLEDFLIKAGVVQEAPAGSSQHKKATPIQDRNNACLDMNFGMGHMMGLGYQNLSAGNGFAAYQMFPQGKLGYNVGEVVPNNAKNEKCQSIMELGAQSSKKRMNDGPPEVVVERRQRRMIKNRESAARSRARKQAYTVELELELNQLKEENAKLKQIVEEIEEKRKEEVMRRKSSKMTQEKDDKLRGIRRTVSLAW*	VVVERRQRRMIKNRESAARSRARKQAYTVELELELNQLKEENAKLKQIVEEIEEKRKEEVMRRKSSKMTQEKDD
PtbZIP33	Potri.002G031900.1	MASSSGNSSGSTQLQNSGSEEQVVLVDQRKRKRMLSNRESARRSRMRKQKYLGDLMAQVAQLRTDNNQILTTINVTTQHFLNVEAENSILRAQMMELNHRLDSLNEILNYINTSNGIFEIDHHEDLQTSADHGFMNPLNLIYLNQPIMASPDLFQY*	LVDQRKRKRMLSNRESARRSRMRKQKYLGDLMAQVAQLRTDNNQILTTINVTTQHFLNVEAENSI
PtbZIP34	Potri.009G075000.1	MESKVIYEIGKPHASSQTIYMLHSFKDWKYYNIMEAMKRSSSPGLPPWPKRALELTSFSAMPQSIHPLARSSFQGLKKPYSMDSSVTKSPFNPSDAMTISSSSADTNNKESQNLSFPFDNKNSTTKDLATDPAIPSSGDKPVKTRAMISGVQIRAARAIDPNMDPKKLKRVLSNRVSAQKSRLKRLQYLADIERKVKALEEEIAVLSPRVAQYRSHHQALKMEQKMLNMEISAQTSNKMLKDGNQLTLPAYM*	NMDPKKLKRVLSNRVSAQKSRLKRLQYLADIERKVKALEEEIAVLSPRVAQYRSHHQALKMEQKM
PtbZIP35	Potri.001G220700.1	MGVQTMASQSNGQQSHMQPCQLMRQTSWYNLTLNEVENQMGNLGKPLCSMNLDELLKNVWSTEANQSMGMDSESTATSSLQRQASFTLARALSGKTVAQVWKEIQEGQKKRFGQEMKVQEREQTLGETTLEDFLVQAGLFTEATISPSLDLVTVAAVTPQCFPQNMVLSSSPSTGTLSDSTTSGWNRDAPEKSTERRLKRKIKNRESAARSRARKQAYHNELVSKVSRLEEENIKLKKEKVGRIFHFNQAVFYFFFREHLSTTPRGKMKEMAK*	KSTERRLKRKIKNRESAARSRARKQAYHNELVSKVSRLEEENIKLKKEKVGRIFHFNQA
PtbZIP36	Potri.005G231300.1	MASSSGDSSGFTQLQNSGSEENTQMMLVDQRKRKRMQSNRESARRSRMKKQKHLDDLMAQVTQLRKDNNQILTTINVTTQHYLNVEAENSILRAQMMELNHRLDSLNEILNYINTSNGIFENDHHEDLPDHSFMNPSNLFYLNQPIMASPDLFQY*	LVDQRKRKRMQSNRESARRSRMKKQKHLDDLMAQVTQLRKDNNQILTTINVTTQHYLNVEAENSI
PtbZIP37	Potri.014G120800.1	MSARQAASSGSDSDPRYANVDERKRKRMISNRDSARRSRMRKQKQMEDLVNEVSKLQNENNQLMQGINVAQQRYMEMESANNVLRAQAVELTERLRSLNSVLQIVEDVSGLSVEIPEIPDPLFKPWAAPVFSTAYYDIC*	NVDERKRKRMISNRDSARRSRMRKQKQMEDLVNEVSKLQNENNQLMQGINVAQQRYMEMESANNV
PtbZIP38	Potri.002G196200.1	MSARQAASSGSDSDPRYANVDERKRKRMISNRESARRSRMRKQKQMGDLVNEVSKLQNENNQLMQGINVGQQRRMAMESANNVLRAQAVELTERLRSLNSVLQIVEDVSGLSMEIPEIPDPLLKPWQLPCSVMPIMASADMFQY*	NVDERKRKRMISNRESARRSRMRKQKQMGDLVNEVSKLQNENNQLMQGINVGQQRRMAMESANNV
PtbZIP39	Potri.005G217500.1	MNSVFSVDDFSDPFWPSPPPSPPSTAPAMNRSESEWALEKFLQEVSAASVSSDTNIAAPSALSQSSTSSIPPENGEDEVVEITKHPNPHPQPLGRNLTNPIDSDEYRAFLKSKLDRACTAAAMSRESDVIKPEDFSSLLEDQRLAAGNVSLGTQAFRTGHGISMAQIGADGGSPGIPALPTAQKKQEVQTRQTTSGSSREDSDDDDLEGDTGTNENRDPTDAKRVRRMQSNRESARRSRRRKQAQLNERETQVGQLRDERSSLLSRFTDVHQKCDAASVDNRILKADIETLRAKVKMVEEQVKRVTGLNPMLLPGFNVPSPGMPFVGGQVDASTNVAVPMQPNPHQFFHQPVHGITSAAPHLQRLNNSFPNNLLPLATNPQTDNGTSNNGGMASMKLTA…	PTDAKRVRRMQSNRESARRSRRRKQAQLNERETQVGQLRDERSSLLSRFTDVHQKCDAASVDNRI
PtbZIP40	Potri.009G018500.1	MGVQTMASQRNGQQSHLQPYRLTRQNSWYNLTLNEVENQLGNLGKPLCSMNLDELLKNVWSTEAHQSVGMDSESTSMSSLQHQASLTLARALSGKTVDQVWKEIQQGQEKRFGEEMKVQEREQTLGEMTLEDFLVQAGLFAKATISPSLDLVTVDAVTPQSFSQKMVLSSSPSTSTLSDTTTSGRKRDTPDAFEKSIERKLKRKIKNRESAARSRARKQAYHNELVSKISHLGEENIKLKKEKEFEKKFPIEPSAEQKYQLRRTSSTSF*	KSIERKLKRKIKNRESAARSRARKQAYHNELVSKISHLGEENIKLKKEKEFEKKFPIEPSAEQKYQLRRTSST
PtbZIP41	Potri.007G019900.1	MASSSGASSGSTTMLRNSSSEEDLQQVMDLRKRKRMLSNRESARRSRVKKQKHLDDLMGQLGQLSKENNEILKRMNVTSQLYMNIEAENSILRAQMAELSHRLNSLNEIIEYVHFCSGTFERREDAAAPTTGAFGHQLGDDFFMNPWNNADFHLNQPIMDMIMY*	VMDLRKRKRMLSNRESARRSRVKKQKHLDDLMGQLGQLSKENNEILKRMNVTSQLYMNIEAENSI
PtbZIP42	Potri.005G243400.1	MWSSPGANIDNNNTSNSKVSGNSPSKCFSSTCSSPSPPSPSPPIPNQSMNGASMEEVWDDINLASLHDHSNTNTSSNTNHHSFNGMVFQDFLARPSNKDTSTRAASKEPSSGGGNSFLKNSLGPPPATMLSLNSGSDHFHYLESSNTVPVRPNPQMHSHANGGTISFDSSLDSPFDALGSSSVFLSICKKRPQENGDVSGGDRRHKRMIKNRESAARSRARKQESGSPFENLFLVKFNDYRMLMFYLLLILQAYTVELEREAAHLAQENAKLRRQQERFLAAAPAQLPKKNTLYRTSTAPF*	SGGDRRHKRMIKNRESAARSRARKQESGSPFENLFLVKFNDYRMLMFYLLLILQAYTVELEREAAHLAQENAKLRRQQERFLAAAPAQLPKKNTL
PtbZIP43	Potri.005G170500.1	MSSTSTQIAALRGMGIYEPFNQISSWAHAFRDDGSLNIGPSTIVQVDAGLDDKSEHVSHESMEPYRSDQEAHKPADKIQRRLAQNREAARKSRLRKKAYVQQLESSRMKLAQLEQELERARHQGAYLGSASNSSHLGFSGTVNPGIAAFEMEYGHWVEEQHKQISELRKALQAHITDIELRILVENGLNHYNNLFRMKADAAKADVFYLISGKWRTSVERFFQWIGGFRPSELLNVLMSQLEPLTDQQLADVCNLRQSSQQAEDALTQGIDKLQQTLSQSIAVDVMGVGGYGQMADDMEKLEALEGFVNQADHLRQQTLQHMSRILTMRQAARGLLALGEYFHRLRALSSLWAACPREPT*	KPADKIQRRLAQNREAARKSRLRKKAYVQQLESSRMKLAQLEQELERARHQGAYLGSASNS
PtbZIP44	Potri.010G004200.1	MDIGESNNKYPHDHKKQLLDDDDDDDDDDDDHQVEGTSATATSSSSSSWRIRRSTGSTSDNLISHHKNKLVDHEDSDEDLFTVPDVEARPPAEAAAAAAGNNTTTYNNKNINSNNPEVQSAAAAPAATGSNKRHRGRNPVDKEYRRLKSRLLRNRVSAQQARERKKVYVNDLESRAKELQEINTKLEEKISTLTNENTMLRKVLMNTRPKVDESMEQKQ*	DKEYRRLKSRLLRNRVSAQQARERKKVYVNDLESRAKELQEINTKLEEKISTLTNENTMLRKVLMN
PtbZIP45	Potri.005G119300.1	MASSSGASSGSTAMLRNSSSEEDPQQIMDLRKRKRMLSNRESARRSRMRKQKHLDDLTGQLRQLARENNEILTRMNVISQLYMNIEAENSILRAQMAELTHRLDSLNEIIEYANFSDGLFEPEDAVASVSATSHQIGDGFFMNPWNNANSHVNQPIMDMVMY*	IMDLRKRKRMLSNRESARRSRMRKQKHLDDLTGQLRQLARENNEILTRMNVISQLYMNIEAENSI
PtbZIP46	Potri.007G006900.1	MSPLRCNSSVSSSFLPPSPLYRAISIAMLSTVSATYPLVEPMLDNPFQFFENGFTPWDCFDPFPSAPQSPKPFGSSSDERKRRRMVSNRESARRSRMRKQKHMDNLRNQVNRLRVENRELTNRLRIVLYHCHSVRTENDWLRSEYSMLRKKLSETSQILMMRQLQQFTSAWPCNNIISATE*	SSDERKRRRMVSNRESARRSRMRKQKHMDNLRNQVNRLRVENRELTNRLRIVLYHCHSVRTENDW
PtbZIP47	Potri.007G085700.1	MNSTSTQFVTPGRMGIYDPMHQIGMWGENFKSNGNPNTSTMFIAGNPNASASMIIAPDTKLDNQSEDTSQGTLGHSNKYDQEASKPADKVQRRLAQNREAARKSRLRKKAYVQQLESSRVKLIQLEQELDRARQQGLYIGGGVDASQLGFGGPTNSGIATFEMEYAHWLEEQNRHICDMRTALNAHISDVELRIRVESDMSHYFELFRLKATAAKADVFYVMSGLWKSSAERFFLWIGGFRPSELLKILVPCMEPLTEQQLMDVLNLRQSCQQAEDALSQGLEKLQQNVAETVAAGKLGEASYSHHMETAMEKLEALARFVQQADHIRQETLQQMSRILTTRQAARGLLALGEYFQRLRALSSLWATPREPA*	KPADKVQRRLAQNREAARKSRLRKKAYVQQLESSRVKLIQLEQELDRARQQGLYIGGGVDASQLGFGGPTNSGIATFEMEYAH
PtbZIP48	Potri.016G032400.1	MEEEFNSQLPTPPLDPLFFNQNSDQNDNLNVPDLSSDFEDMSDFDITFDDLTDLYFPSENEQFLIPDNNAVSPDMGRSDNPGFETGSLEGCLGVFDSNPVNLESPESGGSGICGDQGGLEVDKYLNPSPSEAGSCDSGGSDSRSSDLGPASSHGSGNSGSGVLNAGSPESGTNGNPCNYVVDQKLVKTETDSARILKNDKIALTKRKKEMGDGENGDVMRNFKSRKAEGEDVSVNVGGGVVSSEEEEKRRARLVRNRESAHLSRQRKKHYVEELEDKVRAMHSTIADLNGKVSYFMAENATLRQQLNGNSACPPPMYAPMAPYPWVPCAPYVVKPQGSQVPLVPIPRLKPQQAVPMAKTKKVESKKGEGKTKKVASVSLIGLVFFILLFGGLAPMVDVK…	EEEEKRRARLVRNRESAHLSRQRKKHYVEELEDKVRAMHSTIADLNGKVSYFMAENATLRQQLNG
PtbZIP49	Potri.005G082000.1	MNSTSTQFVTSGRMGIYDPMHQIGMWGENFKSNRNTSTSTMFIAGNPNPSASIIIAPDTKLDNQSEDTSQGTLGPSNKYDQEASKPSDKVQRRLAQNREAARKSRLRKKAYVQQLESSRTKLLQLEQELDRARQQGLYIGGGVDTSQLGFGGATNSEIPTFEMEYGHWLEGQNRHICDMRIALNAHISDAELHILVERGMSHYSELFRMKATAAKADVFYVMSGLWKSSAERFLLWIGGFRPSELLKILLPHIEPLSEQQVVNALNLRQSCQQAEDALSQGMEKLQQTLAETVAAGQLGEASYSPHKETATEKRNDLVRFVQQADHLRQETLQQMSRILTTHQAARGLLALGEYFQRLRDLSSLWAIRPCEPA*	KPSDKVQRRLAQNREAARKSRLRKKAYVQQLESSRTKLLQLEQELDRARQQGLYIGGGVDTSQLGFGGATNSEIPTFEMEYGH
PtbZIP50	Potri.014G013400.1	MFSAQEAVQFEHPVHGPGFTANEIQELLSLLQPPSPTEISGSRGSNQAVYSIDERKRRRMVSNRESARRSRWRKKKHLEDLTQQLNRLKIQNRELQNRLGSIINQSHVLWRENGRLMSESVALKARLSDLRLVLAAMNAMQQAQ*	SIDERKRRRMVSNRESARRSRWRKKKHLEDLTQQLNRLKIQNRELQNRLGSIINQSHVLWRENGRLMSESVA
PtbZIP51	Potri.002G090700.1	MGSTSTQIAAMRGMGFYEPFHQISSWGHAYRDDGSLNIGPSTIVQVDAGLDNKTEHVSQESMEPSRSDQEAHKPADKIQRRLAQNREAARKSRLRKKAYVQQLESSRLKLAQLEQELERARHQGAYIGGSASDSSHLGFSGTGNPGIAAFEMEYGHWVEEQLKQVSELRNALQARITDIELRILVENGLNHYNNLFRMKTDAAKADVFYLISGKWRTSVERFFLWIGGFRPSELLNVLMSQLEPLTDQQLADVCNLRQSSQQAEDALTQGIDKLQQTLSQSIAADVMGDGGYGDKMADELEGFVNQADHLRQQTLHHMSRILTIRQAARGLLALGEYFHRLRTLSSLWAARPCEPA*	KPADKIQRRLAQNREAARKSRLRKKAYVQQLESSRLKLAQLEQELERARHQGAYIGGSASDSSH
PtbZIP52	Potri.013G091400.1	MHDSSNSDASAFPFRSSCHRRAHSDVPFRVTDDLDLVPDELVSEEDLFCSYMNMEKLGSRPEEGPSGLKQDNAEQEKAYVRPRHKHSNSVDGSSLMESIDSKKAMAPEKLAELWALDPKRAKRIMANRQSAARSKERKARYVSELERKVHTLQTEATTLSAQLTLFQRDTSSLTTENSELKLRLQAMEQQAQLRDALNEALKKEVERLKFATGEIMTPTDSYNLGIQHIPYNHSPLVSPRPRPGSVDALNIQIPQFHPLQSNLSPRQPGIAASHSHALSEMLPQDPLRWLQGFDISSRSSVLVRSECPSISASEDSSL*	ALDPKRAKRIMANRQSAARSKERKARYVSELERKVHTLQTEATTLSAQLTLFQRDTSSLTTENSE
PtbZIP53	Potri.004G140600.1	MDSQWDYKNFGNAPPGQSSVTKPQENPFLIRQSSVYSLTFDEFQNTWGGGLRKDFGSMNMEELLKNIWTAEETQAMTNTLGVGSEGSAPGGNLQRQGSLTLPRTLSQKTVDELWRDLIKETSGAAEDGSGSAGSNLPQRQQTLGETTLEEFLVRAGVVREDTQQIGRPDNSGFFGELSLLNNNNDSSLAIGFQQPNGNNGLMGTWRMENNGNLVANQPPSLTLDAGGIRPTQQLPQSRQLSQQQQLLFPKPAATVAFASPLHLSNNAQLASPGVRRSVVGIADRSVNNGLAHSGGMGIVSLATGGVTIATGSSANRVSPDVIAKSNADTSSLSPVPYVFSRGRKASTALEKVAERRQRRMIKNRESAARSRTLKQAHTQKLEDEVAKLKELNEVLQRKQ…	KVAERRQRRMIKNRESAARSRTLKQAHTQKLEDEVAKLKELNEVLQRKQAEIIEMQQNQFFETKKAQ
PtbZIP54	Potri.013G124400.1	MAQLPPKIPNNMTPSWPDFSHKKSPSICIMGTSPPHDANAVIPTVTANTTATVASQNPSWVDEFLDFSLTRRGTHRRSVSDSIAFLEEAPTMLEECRSTGAPGLGSRHYSSSDFDRFDDEQFMSMFNDGISNAVAAPNSSSTPSSPSDHNSINDEREATLSEQQQQQKVRDENDEGQNLSEWETPSTVPSATSPATTSNENKIDPKRVKRILANRQSAQRSRVRKLQYISELERSVTSLQAEVSVLSPRVAYLDHQRLLLNVDNSALKQRIAALSQDKIFKDAHQEALRTEIERLRQVYQQQNLKMDKTNSSINQNN*	KIDPKRVKRILANRQSAQRSRVRKLQYISELERSVTSLQAEVSVLSPRVAYLDHQRLLLNVDNSA
PtbZIP55	Potri.006G034500.1	MADPILDHHPPPPTPPPQPLPQNPNTSTENMAEDFNSQLPTPPLDPLFFDQNPDNFDVLDLSSNFDDISDFDITFDDLPDLYLPYENEQFLIPNNNTVNPDPGQPDNNLDLQPGPFEGCFGDFASNTVNLESTDSGGPGTCGDHGGLEVDKYVDKYLNPSPSEAESCDSGGSDYRSSVLSPVSSHGSGNSGSGVLSAGSPESGTNVNPCNFVVDKKFVKTETESAKKRKSAKIAVAKRKKEMGDEENGEIMRNLKSRKAESENVSVNVSGSASLSGEEDRRKARLMRNRESAQLSRQRKKHYVEELEDKVRMMHSTIAQLNGKVSYFMAENATLRRQLSGNGACPPPMYAPMAPYPWVPCAPYVVKPQGSQVPLVPIPRLKPQQTVPLAKPKKGRVLIV…	GEEDRRKARLMRNRESAQLSRQRKKHYVEELEDKVRMMHSTIAQLNGKVSYFMAENATLRRQLSG
PtbZIP56	Potri.016G049200.1	MQSSSSSSSIPGNFISKDAGAYDMGELDQALFLYLDGQDPSTVNQDQRQSGAGMRPPTLNIFPSQPMHVEPSSTKANITGASTGLVSSATGGSKGPSEPSMELANTRNNSAPGPEPAKAIKRQGNRKGPARSSSELEGPKTPDPKTLRRLAQNREAARKSRLRKKAYVQQLESSRIKLTQLEQELQRARTQGIFLGGGGLLGGEQGIPVGVTNISADAAFFDMEYARWLEENHRLMCELRAAVQEHIPENELRLFVGNCLAHYDEMMNLKSVVAKTDVFHLVSGMWKTPAERCFMWMGDFRPSELIKIIVGQIEPLTEQQILGIYGLQQSTQENEDALSQGLEALNQSLSNTIASESLICPPNMANYMGQMTVAMNKLSTLEGFVRQADNLRHQTIHRL…	TPDPKTLRRLAQNREAARKSRLRKKAYVQQLESSRIKLTQLEQELQRARTQGIFLG
PtbZIP57	Potri.004G175200.1	MDDGELDFSNQDLLSSPNIGEIPSSCSFDFLDELLKDTHACTHTHTCNPPGPDYSHTHTCYHVHTKILPPAEDKVVSDDTAESTDKKSKKRSSGNREAVRKYRERKKAKAASLEDEVKHLRALNQQLLKRLQGQAALEAEVARLKCLLVDIRGRIEGEIGSFPYQKSANNVNLANPNIPGSLVMNPCNIQCDGQIYCQRPVLDSKGGEGAPLNGQGFSSCELENLQCMEYQNSGMIGLSGCSLGNEATNGNSSSTNKRKKGIVEQV*	ESTDKKSKKRSSGNREAVRKYRERKKAKAASLEDEVKHLRALNQQLLKRLQGQAALEAEVARLKCLLVD
PtbZIP58	Potri.006G058800.1	MPFMGFSRALGGGIVEEQQQLESKLFEGSFMATTATNNKVINHSTHLFEQQQQLQNHHQQQQNHQQQQQQHDPRHLQEQHHHQIPYGIMQSSSSSSIPGNFMSKDAGAYDLGELDQALFLYLDGQDPSTVNQDQRQSGAGMRPPTLNIFPSQPMHVEPSKANTTSATGLVSSATGGSKKSSEPSMELANTRNVSAPGREPAKAIKREGKRKGPTTSSSEQEGPKTPDPKTLRRLAQNREAARKSRLRKKAYVQQLESSRIKLTQLEQELQRARAQGIFLCGGGEQGLPVGIANINSDAAFFDMEYARWLEEHHRLMCELRAAVQEHIPENELRLFVDNCLAHYDEMMNLKIMVAKTDVFHLVSGMWKTPAERCFMWMGGFRPSELIKIIVGQIEPLTEQ…	TPDPKTLRRLAQNREAARKSRLRKKAYVQQLESSRIKLTQLEQELQRARAQGIFLCGGGEQGLPV
PtbZIP59	Potri.002G090800.1	MDNNRPLVPSNGAQGPQFPSLPGQESLYNLTFDEVNDQIGNVRKPLNAVNVDELRNVISVEESQLLQNPPSSSSSSSSSSTFLFLGNYNLNGTSSRKTIDDMWKEIANEEHVNVFDNQIVRQQLGETTLEDFLVRAGVINKGNQNEVFSHQPIMEVDPMVVGSQQTDLLPFQMASVQQQQQQQMTLLDSNFHMFEAVSDQNPVVDVGYSDNRLPMPMPVSAMSATSSDSRVAAEKQCRYTDEMMKKTIERRQNRMIKNRESAARSRAKKQAYTSQLEHAVFHSRKTNNRLKKEKELEIIFLSSDQAPVPRFQLRRTSSASF*	KTIERRQNRMIKNRESAARSRAKKQAYTSQLEHAVFHSRKTNNRLKKEKELEIIFLSSDQAPVPRFQLRR
PtbZIP60	Potri.006G039000.1	MGSRTHNNFNNNNNNNKAVTEMPSYVPQLSTSNPIGTEANNIHPSRVSDFATFEQSLGFRIDDAVDLSRNSIFNQLKSSSQAIGADVQFGTLNKSLASSDINLSAAIVGSQTLPLQKEVQVNPVSIHSNHPENWGETNMAEASPRTDTSTDDTDEKNQRFERGQLVAIAASDSSDKSKERAGDQKTLRRLAQNREAARKSRLRKKAYVQQLESSRLKLTQLEQELQKARQQGIFISSSGDQTHSMSGNGALAFDAEYARWLEEHNRQISELRAAVNSHAGDTELRTIVDNVASHFSDVFRLKGTAAKADVFHILSGMWKTPAERCFMWIGGFRSSELLKLLVNQLEPLTEQQLMGIYNLQQSSQQAEDALSQGMEALQQSLAETLANGNPGSSGSSGNV…	AGDQKTLRRLAQNREAARKSRLRKKAYVQQLESSRLKLTQLEQELQKARQQGIFISSSGDQTHS
PtbZIP61	Potri.001G374200.1	MAQLPPKIPAVTQNWPSFSHQTMSNYFSNAAATMENHQPCWVDEFLDFTSTRRGSHRRSISDCITFIETTNMPSLVEDQCHDNNNSSSCNNNHSSSNALISANLGFDKLDDDQLMSMFSHDMSLSLPPSSSNPSTPSDQNSKNDEKPSKPTDQHHHQEEGNTEQQQAAVAKTEPGEVESSCKQEPHQPPLPTSSNNGDTINDPKRVKSRILANRQSAQRSRVRKLQYISELERSVTTLQTEVSALSPRVAFLDHQRLILNVDNSALKQRIAALAQDKIFKDAHQEALKKEIERLRQVYHHQNLKKMNSSGHAAEAAREQSPNHEAIQCSEN*	INDPKRVKSRILANRQSAQRSRVRKLQYISELERSVTTLQTEVSALSPRVAFLDHQRLILNVDNSA
PtbZIP62	Potri.014G007100.1	MNSAHKYEPPMMQFFPFLLLLPSPIYLAISVAMLSTVSAIFPSVEPMASNPFQSFENGFTPWDCFDPFSSSPQSPKPVGSSSGSDKSNQAGQNPDNSNSNSGSDDPNPQASLIDERKRRRMVSNRESARRSRMRKQKHVENLRNQVNRLRIENRELTNRLRFVLYHSHGVRTDYDRLRSEYSTLRKKLSDIRQILMMRQLQELTSAWPCNNMITTTTTTEQIAPSLITS*	LIDERKRRRMVSNRESARRSRMRKQKHVENLRNQVNRLRIENRELTNRLRFVLYHSHGVRTDYDRLRSEYST
PtbZIP63	Potri.016G036500.1	MGSRTHNNNKAVTEMPSFVPQISTSNPIGTEGNNIRSSRVSDFSTIEQSLGFRIEDAVDLSRNPLFHQLKSSGQAIGTDVQFGTLNKPLASSDINLSAAVVGSQSLPLQKEVQVNPVSIPGNHPENWGETSMAEASPRTDTSTDDTDDKNQRFERGQSTAIVASDSSDKSKEKAGDQKTLRRLAQNREAARKSRLRKKAYVQQLESSRLKLTQLEQELQRARQQGIFISSSGDQTHSMSGNGALAFDAEYSRWLEEQNRHISELRAAVNSHAGDTELHTIVDNVVAHFNEVYRLKGTAAKADVFHILSGMWKTPAERCFMWIGGFRSSELLKLLVNQLEPLTEQQLMGIYNLQQSSQQAEDALSQGMEALQQSLAETLANGNPGSSGSSGNVANYMGQM…	AGDQKTLRRLAQNREAARKSRLRKKAYVQQLESSRLKLTQLEQELQRARQQGIFISSSGDQTHS
PtbZIP64	Potri.009G164300.1	MASHRIGETGLSDSGPSNQHLPYALLHGINTPSTSFINQEGSAFDFGELEEAIVLQGVKIRNDEAKAPLFTVTGRPAATLEMFPSWPMRFQETPRGSSRSGGESTDSGSALNTLSSKAEAHLEPESPISKKVSSSDHYNQAFYQKHLQFQEQQQVDMANDTSRTGGPSQQNQSPAKSPQEKRKGSTSEKQLDAKTLRRLAQNREAAKKSRLRKKAYVQQLETSRIKLTQLEQDLQRARQQGLFLGGCGGAGGNISSGAAIFDMEYARWLEDDHRHMSELRTGLQAHLSDGDLRVIVDGYISHYDEIFRLKVVAAKSDVFHLITGMWSTPAERCFLWMGGFRPSELIKMLISQLDPLTEQQVMGIYSLQQSSQQAEEALSQGLEQLQQSLVDTIAGGPVI…	QLDAKTLRRLAQNREAAKKSRLRKKAYVQQLETSRIKLTQLEQDLQRARQQGLFLGGCGGAGGNISSGAAIFDMEYAR
PtbZIP65	Potri.007G130800.1	MDKDKSPGNHSSGLPPPSGRYSCFSPSGSSYSLKPEQSPSTFPPKAPGSSSDPSHFGHGLDSNRFSHDISRMSDNPPKNLGHRRAHSEILTLPDDISFDSDLGVVGGGTDGTTFSDETEEDYLSMYLDMDKFSSSSATSAFQVGESSAPPVPAQPLAPLPATMDLGAGPSERPKVRHQHSLSMDGSTTIKPEMLMSGSEEASHADSKKSISAAKLAELALIDPKRAKRIWANRQSAARSKERKMRYIAELERKMQTLQTEATSLSAQLTLLQRDTNSLTAENSELKLRLQTMEQQVHLQDALNDALKEEIQHLKVLTGQVPNYASFGGGQQLYPNNQAMHTFLAAQQFQQLQIHSQKQQQQQFQLHQLQQQQLQQQQQQGGDLQMRGSMASSSQKDNSS…	LIDPKRAKRIWANRQSAARSKERKMRYIAELERKMQTLQTEATSLSAQLTLLQRDTNSLTAENSE
PtbZIP66	Potri.001G371300.1	MLPPSQEDELKASHFTALSLSTDIQVSQQIHIPSQVAKKVQSTSLPYTRNSASPMKVKRKRCVDGAALTIGTGSSSNLLKMKGVDHPTEQVSCASLGGDYSRKQPPPIAAVSGLVNTSEARVVDEASPYHQFVRGVRSGNANKKNDDRRAGTDSTSYVNALNRACLYQQSASGISCENDSKKNAHPRARRTCGKTSISDKIQHRMIKNRESAARSRARKQALEAQQQVENTELKKENDLLKRAVRFLLAILRTKRMKLPALSRSFSAPL*	SISDKIQHRMIKNRESAARSRARKQALEAQQQVENTELKKENDLLKRAVRFLLAILRT
PtbZIP67	Potri.002G115900.1	MSFAQEAVQFECPVQGPGFTDNEIQELLSLLRSPSPGQNSGSSGSNQALYSLDERRRRRMLSNRESARRSRWRKKRHLEDLTQQLNRLKIVNRELKNRLGSILNQSHVLWRENDRLMLESIALKSRLSDLCYVFAAMQKSQQQCSSL*	SLDERRRRRMLSNRESARRSRWRKKRHLEDLTQQLNRLKIVNRELKNRLGSILNQSHVLWRENDR
PtbZIP68	Potri.010G128000.1	MYCHSSFLLRNQTRLADLGKLHQPVPVSPHDDAVDLSSSNVTVVSHNLPYATALNTSIGSAEIATTGAGCLDTGQYVYQKGTGFDSSLGNGQSFENWGDSGMADNSLQTDTSTDVNTDDKNQLRGVPHGAVMVVNSMDQSKGRTSDQKTLRRLAQNREAARRGRLRKKAYVQQLENSRLRLTQLEQELQRARQQVQEVFSLSSRIFFIASGFCGDHGRHSMDGNGKGFWIYQNRFRS*	TSDQKTLRRLAQNREAARRGRLRKKAYVQQLENSRLRLTQLEQELQRARQQVQEVFSLSSR
PtbZIP69	Potri.005G190700.1	MEPTKFRGEQPMIVDIEQMPETPHRGNHHRRAHSDTSFRFDDLLIFDASDFDLPPLDDLPTPNTTTHPPPAAPVAVDSLSDDSTSNGQNQKPKPVNHLRSLSMDSEFFDGLSLGAAGGGDEKLGGKAVAGEKRAADHHRHSYSMDGSFEAESLMIDGVKKAMAPERLAELSLIDPKRAKRILANRQSAARSKERKIKYTSELERKVQTLQTEATTLSAQVTMLQRDTNGLTVENKELKLRLQAMEQQAHLRDALNEALREEVQRLKIATGQITAVNGNPFNRGLAPQFPSHQITLWQPANSAAPPTAADAHAAVIHRWTDS*	LIDPKRAKRILANRQSAARSKERKIKYTSELERKVQTLQTEATTLSAQVTMLQRDTNGLTVENKE
PtbZIP70	Potri.017G027400.1	MDKDKSASHHSSGLPPPPGRYSSFSPSGSSFNLKPEQSPSTFPPMAPGSSPDPNHFGHGSDSNRFSHDISRMPDNPPKNLGHRRAHSEILTLPDDISFDSDLGVVGGGADGPTFSDETEEDLLSMYLDMDKFNSSSATSTFQVGESLAPAMAAQAMAPLPAAVSLGAGPSERPRVRHQHSQSMDGSTTIKPEMLMSGSEEASPADSKKAVSAAKLAELALIDPKRAKRIWANRQSAARSKERKMRYIAELERKVQTLQTEATSLSAQLTLLQRDTNGLTSENSELKLRLQTMEQQVHLQDALNDALKEEIQHLKVLTGQTPNGGPMMNYASFGGGQQLYPNNQAMHTFLAAQQFQQLQIHSQKQQQQQQQQQQFQLHQLQQQQLQQQQEQQQQQQGGDL…	LIDPKRAKRIWANRQSAARSKERKMRYIAELERKVQTLQTEATSLSAQLTLLQRDTNGLTSENSE
PtbZIP71	Potri.001G020200.1	MKDYNMDDGEIELSDHVLLPNPDSSGSLQSSASVDSLLDEFLKNTRTCTHTHTCNPLGPDITHTHTCYHTHTQVITSEEDDDVNNREHSNSKVKRPAGNREAVRKYRQKKKAHTAYLEEEVKKLRISNQQLVRKIQQQVILEAEVLRLRSILMGLRGKIDTELGVLPFQNQGDATAAFKDGNCGAQSTGGPMNLQCQTDLPCFHTQVVGSSSRVNIDGNDKLMESWEGTCQPVILNSQANMDNMATTEGHAMDMVEALMSSASQVQ*	EHSNSKVKRPAGNREAVRKYRQKKKAHTAYLEEEVKKLRISNQQLVRKIQQQVILEAEVLRLRSILMG
PtbZIP72	Potri.009G125400.1	MGDTEDANSEMIQRLQSSFGTTQSSSATMSKQPFSLINQLDVSQLNLNQTQLRARHFANFYQNFSGDSNKRVGIPPSHPNQIPPISPYSQIPVSRPANQQMSTQNFSMGPTHSRSLSQPSSFFCLDSLPPLSPAPFRDSSSPTVSDPISTDVSMEDKDGSSHSLLPPSPFNRGNAPRVGESLPPRKAHRRSNSDIPFGNVLQCSPPLIPLRGSGGLERSLSGRENPAMAKPAQLVKKEWERGGESIAEGTGERKSEGDVDDLFSAYMNLDNIDALNSSGTDEKNGNENREDLDSRASGTKTNGGDSSDNEAESSVNESGGSVPRGGFSSSTEKREGIKRSAGGDIAPTSRHYRSVSMDSFMGKLNFGDESPKLPPSPGTRPGQLSPTNSMDGNAFSLEF…	STDPKRAKRILANRQSAARSKERKMRYISELEHKVQTLQTEATTLSAQLTLLQRDSVGLTSQNNE
PtbZIP73	Potri.008G118300.1	MYCHSSFLPRGEDINSRNQTRFADLGELHQPAPVFPHDDAVDLSSSSMFSLKSGNVTVVSPNLPYATALNTSIGPVEIATTGAGCLDTGQYMYQKGTGFGSSLGNWQSIETWGDSGMADNSQQTDTSTDVDADDKNQLYGVQHGTVVVVESVDQSKGKTGDQKTLRRLAQNREAARKSRLRKKAYVQQLESSRLRLTQLEQELQRARQQGFFIASGFSGDHGHSIAGNEAFAFDLDYSRWLDEHHRLINDLRSAMNSHMSDDELRLLVDGVMAHYDEIFRLKSIGAKADVFHMLSGMWKTPAERCFMWLGGFKSSELLKILGNHLEPLTDQQLMGICNLQQSSQQAEDALSQGMEALQQSLVDTLSSTSLGPAGSGNVADYMGQMAIAMGKLATLENFL…	TGDQKTLRRLAQNREAARKSRLRKKAYVQQLESSRLRLTQLEQELQRARQQGFFIASGFSGDHGHSIAGNEA
PtbZIP74	Potri.013G156900.1	METRDPLSKPPQNSDPPKPNNPNPNPTVSPSSSSSSSSSMFNNIRGGAHHRRAHSEMSFRLPEDMTMMMMDLHPSDQINGGNGIGIGNGNGNGGSSTGSLEEIGSEDDLFSTYIDVDKLTGGNNGNGTGVGNQNDNDNTINGEKGGVSDSGPGSGTSRPKHRHSYSVDGSVFGGGEVMEAKKAMPPNKLAELWSIDPKRAKRILANRQSAARSKERKARYILELERKVQTLQTEATTLSAQLSLFQRDTTGLSTENTELKLRLQAMEQQAQLRDALNEALKKEVGRLKIATGEMLSPSDSYNLGMHQMPFTPSNFFPLPSQPGPAGHPNMQLPSFTHSPSSMSTRHIHQVDSQSLSDYMQNDPIGRLQGLDISNKGSHIVKSEGPSLSASESSTTF*	SIDPKRAKRILANRQSAARSKERKARYILELERKVQTLQTEATTLSAQLSLFQRDTTGLSTENTE
PtbZIP75	Potri.004G163800.1	MGDTEEANSEMIQRLQSSFGTTQSSSTTMAKQPFSLINQIDVSQLSLNPTQMRARHFTNFSQNFSGDSNKRVGFPPSHPNQIPPISPYSQIPVSRPVNQQMGPQSFSLGPTHSRSLSQPSSFFSLDSLPPLSPAPFRDSSSPSVSDPISTDVFMEEKDGGSHSLLPPSPFNRGNAPRVVESLPPRKAHRRSNSDIPFGLANVLQCSPPLIPSRGSSGLERSMSGRENLGMAKPAQSVKKEWERGGDSNAEGMGERKSEGEVVDDLFSAYMNLDNIDVLNSSGTDDKNGNENREDLDSRASGTKTNGGDSSDNEAESSVNESGGNLPRAGLSSSTEKREGIKRSAGGDIAPTTRHYRSVSMDSFMGKLNFGNESPKLPPSPGTRPGQLSPTDSIDGNAFS…	LADPKRAKRILANRQSAARSKERKMRYISELEHKVQTLQTEATTLSAQLTLLQRDSVGLTNQNNE
PtbZIP76	Potri.019G091900.1	MAQLPPKIPNVTPSWPDFSHKKLPITGIMETSPPRDDIITAIVTNPSWVDEFLGFSSTRRGTHRRSVSDSIAFREEAPTMLEKCRATGAPGLGSGHNSSTDFDKFDDEQLMSMFNDDISNAVAAPNSSSTPSSPSDHNSINDEKEAIVVASKHKQQQKVRNENDEGQSPSEWETPTTVPTATDPAATSNERKIDPRRVKRILANRQSAQRSRVRKLQYISELERCVTSLQGEVSVLSPRVAYLDHRRLLLNVDNSALKQRIAALAQDKIFKDAHQEALKREIERLRQVYHQQNLKMENTSPPSASSTPSNDPTTPTTDKEQQLFQV*	KIDPRRVKRILANRQSAQRSRVRKLQYISELERCVTSLQGEVSVLSPRVAYLDHRRLLLNVDNSA
PtbZIP77	Potri.002G069500.1	MDPTKFRGKQPMTVDIEQMPETPYRGSHHRRAHSDTSFRFDDLLFLDASDFDLSSLDDLPTPNTTTTTTTTTHPPPAAPMAVDSLSDDSTSNGQNQKPKPVNHLRSLSMDSDFFDGLGLGAAGGADEKFDGKAVAGEKRAANPHHRHSYSMDGSFEVDSIMIDGVKKAMAPDRLAELSLIDPKRAKRILANRQSAARSKERKIRYTGELERKVQTLQTEATTLSAQVTMLQRDTTGLTVENKELKLRLQAMEQQAHLRDALNEALREEVQRLKIATGQVPAVNGNPFNRGLPPQFSSHQGLQTFGNQQAQQQLHMPQPSTTGQTHNGQPHPSFSNFSQRV*	LIDPKRAKRILANRQSAARSKERKIRYTGELERKVQTLQTEATTLSAQVTMLQRDTTGLTVENKE
PtbZIP78	Potri.001G029800.1	MPSFDPQLPISNAICVEGSTIHPHCATYFGVFLEDDAIDLSPGAVFNSAKERTQAIPSDPLTSGALDKKQSSSVQVESQRLPLEKVQRLNRVSIPSVGTENWGETQKLLLENIQQSNQVSIPSVNTENWGETNMADASPRTDISTDADTDDKNQRFDGSLSTALVASDSSDRSKDKMDQKTLRRLAQNREAARKSRLRKKAYVQQLESSRLKLTQLEQELQRARQQGIFVSSSGDQSHSMSGNGAMAFDVEYARWLEDQNRQINELRSAVNSHTGDTELRIIIDGIMAHYDEVFRLKSNAAKADVFHLLSGMWKTPAERCFLWLGGFRSSELLKLLVNQLEPLTDQQLVGIGNLQQSSQQAEDALSQGMEALQQSLAETLSSGSLGSSGSSGNVANYMG…	KMDQKTLRRLAQNREAARKSRLRKKAYVQQLESSRLKLTQLEQELQRARQQGIFVSSSGDQSHS
PtbZIP79	Potri.009G134900.1	MDDGELDYSNQELFLSPNMDDLPSSCSYGFLDELLMDTPHACTHTHTCNPPGPDNPHTHVCFHAHTKLLSSSEDKVESEDTAESIEKKSKKRPLGNREAVRKYREKKKAKAASLEDEVKRLRALNQQLLKRLQGQAALEAEVARLKCLLVDIRGRIEGEIGSFPYQKSANNVNLTNFPGSLVMNPCNIRCDDQVYCQHPGLDGKGGEGEALKGQGFNSCEFENLQCMEYQNSGMRDLPGCSIGNEEMNGNSSSANKRKGGACEATVS*	ESIEKKSKKRPLGNREAVRKYREKKKAKAASLEDEVKRLRALNQQLLKRLQGQAALEAEVARLKCLLVD
PtbZIP80	Potri.003G204400.1	MKDYRMDDGEVELSDHVLLPDPGTSGSLQCSGSVDSLLDELLKNTRTCTHTHTCNPHGPDAIHTHTCYHTHTQVIASEEDDNPDNREHSRKRPAGNREAVRKYREKKKAHTAYLEEEVKKLHLLNQQLVRKIQRQAILEAEVSRLRSILVDLRGKIDTELGVFPFQNHCNTTTVLKEGECGAQSTGGLMNLQCQADLACFHTPTIVNCQANTNNTANAEGHAMDMVEAFLPSASQAH*	DNREHSRKRPAGNREAVRKYREKKKAHTAYLEEEVKKLHLLNQQLVRKIQRQAILEAEVSRLRSILVD
PtbZIP81	Potri.019G130000.1	MSSSMETQDPQSKPPQNSDPTKPHNPNPTTPPASSMLNNIRGGALHRRARSEMSFRLPEDMTMMMMDIHPSDQINGGNGNGNGNGGGGSSTGSLEEIGSEDDLFSTYIDVDKLTGGNSGNGAGGGVQNDNDNNMNGEKAGVSGSGTSRPKHRHSNSVDGSVFGGGEVMDAKKAMPPDKLAELWNIDPKRAKRILANRQSAARSKERKARYILELERKVQTLQTEATTLSAQLTLFQRDTTGLSSENTELKLRLQAMEQQAQLRDALNEALKKEVERLRIATGEMVSPSESFNLGMHQMPFTQPNFFPLPPQPGSSGHPNMQLPSFTHTPPSMSTHHLQQADSHNLSDYMQNDPIRQLQGLDISNKGLNIVKSEGPSLSASENSSTF*	NIDPKRAKRILANRQSAARSKERKARYILELERKVQTLQTEATTLSAQLTLFQRDTTGLSSENTE
PtbZIP82	Potri.010G142900.1	MPPSFAKAGSSGSEIDPPNAMVDEKRRKRMISNRESARRSRMKRQKYMEDLVTEKSILERKIYEDNKKYAALWQRHFALESDNKVLTDEKLKLAEYLKNLQQVLASYNVIESDQDLEVSDRFLNPWQVHGSVKSITASGMFKV*	MVDEKRRKRMISNRESARRSRMKRQKYMEDLVTEKSILERKIYEDNKKYAALWQRHFALESDNKV
PtbZIP83	Potri.003G194600.1	MGSRTDAEDEKKAVGMPSFDPQLPISNAIVERSTVHPYRVTDFGVFLEDDAIDLSAGTVFNSAKESTQAIPSDRLHSGTFEKKQSTTSFNIKSSASQVESHRLPLEKVQQSNQVSIPIVDTENWGENRRLPLEKVQQSNRVSIPSVNTENWGEANMADASPRTDISTDADTDDKNQRYDRGQSTALVASDSSDRTRDKMDQKTLRRLAQNREAARKSRLRKKAYVQQLESSRLKLSQLEQELQRARQQGIFISSSGDQTHSMSGNGAMAFDVEYARWLEEQNRQINELRSAVNSHAGDAELRIITDGIMAHYDEVFKLKSNAAKADVFHLLSGMWKTPAERCFLWLGGFRSSELLKLLMNQLEPLTEQQLVGIGNLQQSSQQAEDALSQGMEALQQSLS…	KMDQKTLRRLAQNREAARKSRLRKKAYVQQLESSRLKLSQLEQELQRARQQGIFISSSGDQTHS
PtbZIP84	Potri.016G121700.1	MLNPKRSHSASYFDMEANSRPRVPLLLGSARDSFAFLKEPCFVKSGTGSCTVAEQQNDTQGKRRHDNALDSELKSKRIKRIMANRLSAQRSRLRKLVYVEKLERDVKAEEVKVYWLSLQESLYQQSQMALQTENTHIKEIMEGLEREKAMKEVEFQYLKKELQALRGASMRLLYN*	ELKSKRIKRIMANRLSAQRSRLRKLVYVEKLERDVKAEEVKVYWLSLQESLYQQSQMALQTENTH
PtbZIP85	Potri.008G106700.1	MSSSLAKAGSSGSDVDAPNATIDEKRRKRMISNRESARRSRMKRQKHLGGLVSEKSILERKIYEDNEKYVAIWQSHFALESQNKILRDEKMKLAENLKNLQQILSGYEVPESDQDIEVSDRFLNPWQVSSPVKPITASGMFKF*	TIDEKRRKRMISNRESARRSRMKRQKHLGGLVSEKSILERKIYEDNEKYVAIWQSHFALESQNKILRDEKMK
PtbZIP86	Potri.001G077900.1	MDSDMYCFGFSDAEITPPSMNPLFRSQVAVPGIGENMYGIGTGSHELKYGLADHQRHQQQTEIPNQWMVNMNMSVNHQAALEQPAGSSRSSKDPKKLARQRSDLKYREKKKQETKDLKRKVDVLMERNDHLEKENAYLKKEGDRMEKALKQGKRDVHQLKGKHDGLSTTVTEISRALAESKYNMEIQRENERLKCKINLLAKQMKNPDSLDTIKLQARIAQLEGENSARQLVIDALCAKMKKDTDDEP*	SKDPKKLARQRSDLKYREKKKQETKDLKRKVDVLMERNDHLEKENAYLKKEGDRMEKALKQ
PtbZIP87	Potri.010G242800.1	MSRQSLLPPRCPFQKPVVSRPIHDSYPQHHRSPSQGSILGEKPAWLDDLLSDEDADSRGTCLRRSASDSVTLLEGIVDSFSGSSPYNNEAASGGGETCSGLESASMYGPNSPRRRGNVTFSENAIASALSEYAFQNPLQYVDGSLCIWGNTPLDSMGNACGSAGELNGETSTVKRQSGQRSRVRKLQYIAELERTVNVLQTLESELAFKVASMLQKRAALSLENNTLKQQVARLRQEKLIVDGDST*	TSTVKRQSGQRSRVRKLQYIAELERTVNVLQTLESELAFKVASMLQKRAALSLENNT
PtbZIP88	Potri.006G114600.1	MDLDLERCSVSSSGSSSAADRMELEAAEALADLAHLAMRESSGSEWGSKGKRARKRVRAESDSVSTYSDLPRQDRAVVDQQPIHSNVVKPARQELDADVPKSSPSCATSYPSYGTGRSRLNLTEAEKEERRLRRILANRESARQTIRRRQALCEELTRKAADLSWENENLKKEKELALKNYQSLETTNKHLKAQMAKQIKAEMEVSPGDLKSALVDIPTTAPTNCPLLVYNQHAFSPHCWPSIIQSSNPIQSHYTTENAIVIPSNMPMPTNGTHDSSQLQQENTVIVSGPRTPLYVVSCPWFFPGPDHGNGLHAQPSFSFKHRQDGISLNNLCCGSSSPKAAAPMENRHSSLSIIVKSETTSSEEVRVINDLNETPVGFTLYGGGQCEGTHPKEMILTP…	EKEERRLRRILANRESARQTIRRRQALCEELTRKAADLSWENENLKKEKELALKNYQSLETTNKH
PtbZIP89	Potri.003G014500.1	QFAQRSRVRKLQYTAELERNVQALQAKGSEVSAELEFVNQQNLILSMENKALKQRLENLAQEQLIKYLEHEVLEREIGRLRALYQQQQQQRSHSK*	AQRSRVRKLQYTAELERNVQALQAKGSEVSAELEFVNQQNLILSMENKA
PtbZIP90	Potri.003G220000.1	MQKPEKTGMQKQKKREIDRRYRQKKKKAVVETKIKLAMTMIENENLKSTVQKLEQEIIQLTKQLNSIEPRPDQTTYDELQQKIKYLRVENEVTKCLLKDTDASYISNMIKVLKENEDMKRTIEHYERLSSHAGCLKKLET*	QKPEKTGMQKQKKREIDRRYRQKKKKAVVETKIKLAMTMIENENLKSTVQKLEQEIIQLTKQLNS
PtbZIP91	Potri.004G203400.1	MASHRVGETGLSSVPSNHHLPYAPVHGINTPSANFINQEGSAFDFGELEEAIVLQGVQIRNDEAKAPLFTVAGRRAATLEMFPSWPIRFQQTPRGSSKSGGESTDSGSATNTLSSKADAHLEPESPISKKASSSDHYNQAFDQKHLQFQDQQQVDMANDTSRTGGRPSQQNQSPAKTPHEKRKVSTSEKPLDAKTLRRLAQNREAARKSRLRKKARAYVQQLETSRIKLSQLEQDLQRARQQGLFLGGCGGAGGNISSGPAIFDMEYARWLEDDHRHMSELRTGLHSHLSDGELRVIVDGYISHYDEIFRLKVEAAKSDVFHLITGMWSTPAERCFLWMGGFRPSELIKMLISQLDPLTEQQIMGIYNLQQSSQQAEEALSQGLEQLQQSLVDTIAGGP…	PLDAKTLRRLAQNREAARKSRLRKKARAYVQQLETSRIKLSQLEQDLQRARQQGLF
PtbZIP92	Potri.005G257900.1	MEFLEGDDVLGQIDWDNLLDGFPDSDSIFELEPPLTTDLQPINDSSNSSSPATVSSWIGEVETLLMKDDDDKVDQLENCNAFLADILVDSPSAHESGGEVLDASTDKDSTSSDDADGGPKEKDDGAEEKNNNDEEEDPDDIVSKKRRRQLRNKDAAVRSRERKKLHVRDLEIKSRYLEGECRRLDRLLQCFIAENHALRLSLQRGNAFGVTSAKQESAVLLLATLYPCFLAESLLLGSLLWLLGIMCLFPQPAMPQSTMVEVLLETMEKKAPENVAQRGAGSKIFISLANSRRCKASRPRMKLTGVIFPSLNLVL*	EEEDPDDIVSKKRRRQLRNKDAAVRSRERKKLHVRDLEIKSRYLEGECRRLDRLLQCFIAENHALRLSLQR
PtbZIP93	Potri.001G004900.1	MPSTIPLFAAPAPAPAGLEEEEEDENPLIISFLTVPTPSSATDLHLPPHVYYSNGTVTKEMQKQKKRETDRRYRKNKKKAVQETENKLAMTIIENENLKSTVEKFRQEIFHLTSQLKLIYQRFETIYTELEKEIECARTENELTGCLLNDPNTINI*	TKEMQKQKKRETDRRYRKNKKKAVQETENKLAMTIIENENLKSTVEKFRQEIFHLTSQLKL
PtbZIP94	Potri.008G018400.1	MSRQSLLPPRCPFRKHVVSHPIHESSPQHHRSPSQGSVLEEKPAWLDDLLSDEDADSKGKCLRRSASDSVTLLDGIVDSFSGLSPYNDEAASGGNETCSGLESASMYGPNSPRRRGNVTFSENAIASALSEYAFQNPLQYVDGSLCISGIKPLDQMGNACGSAGELNGETNPVKRHSGQRSRVRKLQYIAELERTVNVLQTLESELAVKVASMLQKRATLSLENNTLKQQEARIRQEKLIAEAQHKALKKEAERMKNKLGFTNLKFRNYSRSSRPPEAARSEVTWQMAKLNLN*	TNPVKRHSGQRSRVRKLQYIAELERTVNVLQTLESELAVKVASMLQKRATLSLENNT
PtbZIP95	Potri.004G219100.1	MSCFQGTAIALSMANSKGSANIRNFMYSGKHALLPPKSPFPIVSPSYVDYVPSSSIGSKTVQKPREGNTHHQRTSSEMLFIEDQPSWLDDLLNEPETPVRRGGHRRSSSDSFAYIDAANASNMDYAAQDGCRYKNVISIPSWGSQDFDYYKDVRRTPLYAEMNMSKQKNRAWDSSLNAQTYPSSLSSPRENAGLQSSGSSCAPREADSVSESEKQDPLDGSHDSKISSEKDSSNSKSSASETDTKRAKQQFAQRSRVRKLQYIADLERNVQALQAKGSEVSAELEFVNQQNLILSMENKALKQRFENLAHEQLIKCLEHEVLEREIGRLRALYQQQQQQQPASNHRRSKSKDLDSQFANLSLKHKDANSSRDPVTGSLRI*	ETDTKRAKQQFAQRSRVRKLQYIADLERNVQALQAKGSEVSAELEFVNQQNLILSMENKA
PtbZIP96	Potri.001G076500.1	MKWRVPLPASGKETFLRISSMTVRELNASVFLEPTPSVASSAELAINPFQNTTDTNRKRKVSGATRDAAAEKKRLVDKAYRERCKEMKKKTETKLDALTKENDGLRRENNYLKNEGTQLVQTLQHQKDGMKQLEKEFGQLKSQLHRQNTVVEVLSKRLGGSDDKDLQRENAQLKHDINLLTRKINNPESLSVLQLRAKIALLENEKHSLQVIVDALCEKINNEKDQLGPQN*	DAAAEKKRLVDKAYRERCKEMKKKTETKLDALTKENDGLRRENNYLKNEGTQLVQTLQH
PtbZIP97	Potri.006G237500.1	MMAVSSTCKDGSTKITMDNGKYVRYTPEQVEALERLYHECPKPSSMRRQQLIRECPILSHIEPKQIKVWFQNRRCREKQRKEASRLQAVNRKLTAMNKLLMEENDRLQKQVSQLVYENSYFRQQTQNATNLATTDTSCESVVTSGQHHLTPQHPPRDASPAGLLSIAEETLAQFLSKATGTAVEWVQMPGMKPGPDSIGIVAISHGCTGVAARACGLVGLEPTRVAEILKDRPSWFRDCRAVDVVNALSTGSGGTIELLYMQLYAPTTLAPARDFWLLRYTSVLEDGSLVVCERSLNNTQNGPSMPPTQHFVRAEMLPSGYLIRPCEGGGSIIHVVDHMDLEPWSVPEVLRPLYESSTLLAQKTTMAALRHLRQVSQEVSQPNVTGWGRRPAALRALSQ…	SHIEPKQIKVWFQNRRCREKQRKEASRLQAVNRKLTAMNKLLMEENDRLQKQVSQLVYENSY
PtbZIP98	Potri.018G045100.1	MVEGMMGVSSTCKDGSTRITMDNGKYVRYTPEQVEALERLYHECPKPTSTRRQQLIRECPILSHIEPKQIKVWFQNRRCREKQRKEASRLQAVNRKLTAMNKLLMEENDRLQKQVSQLVYENSYFRQQTQNATTLATTDTSCESVVTSGQHRLTPQHPPRDASPAGLLSIAEENLAQFLSKATGTAVEWVQMPGMKPGPDSIGIVAISHGCTGVAARACGLVGLEPTRVAEILKDRPSWFRDCRAVDVINAMSTANGGTIELLYMQLYAPTTLAPARDFLLLRYTSVLEDGSLVVCERSLNNTQNGPSMPPTQHFVRAEMLPSGYLIRPCEGGGSIIHIVDHMDLEPWSVPEVLRPLYESSTLLAQKTTMAALRHLRQISQEISQPNVTGWGRRPAALR…	SHIEPKQIKVWFQNRRCREKQRKEASRLQAVNRKLTAMNKLLMEENDRLQKQVSQLVYENSY
PtbZIP99	Potri.009G074900.1	MESITESSATDLALSQPPLVSNGNQNILDKQVPAETNQPSTDQTNQQAPQGRPVDPNLDPKRLRRIMASRQYSQKYRLRQMQYIMQLETEVKSLQAEVAIIGPRIEYSNRQNSLLRMENSSIKHKLSSCSSELMFKEAQYEEMKKERDHMKQSYIVNQYQYPGFFKTMPPANYPFMNVNLNQPRYDLYMESAAAAAAKPPPTMDESSNRFDSA*	NLDPKRLRRIMASRQYSQKYRLRQMQYIMQLETEVKSLQAEVAIIGPRIEYSNRQNSLLRMENSS
Arabidopsis
AtbZIP1	At5g49450	MANAEKTSSGSDIDEKKRKRKLSNRESARRSRLKKQKLMEDTIHEISSLERRIKENSERCRAVKQRLDSVETENAGLRSEKIWLSSYVSDLENMIATTSLTLTQSGGGDCVDDQNANAGIAVGDCRRTPWKLSCGSLQPMASFKT	DIDEKKRKRKLSNRESARRSRLKKQKLMEDTIHEISSLERRIKENSERCRAVKQRLDSVETENAG
AtbZIP2GBF5	At2g18160	MASSSSTYRSSSSSDGGNNNPSDSVVTVDERKRKRMLSNRESARRSRMRKQKHVDDLTAQINQLSNDNRQILNSLTVTSQLYMKIQAENSVLTAQMEELSTRLQSLNEIVDLVQSNGAGFGVDQIDGCGFDDRTVGIDGYYDDMNMMSNVNHWGGSVYTNQPIMANDINMY	TVDERKRKRMLSNRESARRSRMRKQKHVDDLTAQINQLSNDNRQILNSLTVTSQLYMKIQAENSV
AtbZIP3	At5g15830	MQPNYDSSSLNNMQQQDYFNLNNYYNNLNPSTNNNNLNILQYPQIQELNLQSPVSNNSTTSDDATEEIFVINERKQRRMVSNRESARRSRMRKQRHLDELLSQVAWLRSENHQLLDKLNQVSDNNDLVIQENSSLKEENLELRQVITSMKKLGGGIHDKYSSPSSMDELDQDFSSITDDPRTHHPS	VINERKQRRMVSNRESARRSRMRKQRHLDELLSQVAWLRSENHQLLDKLNQVSDNNDLVIQENSS
AtbZIP4	At1g59530	MFYTNMETVHNCFNDATITGDEIIDILAFLQSDESDNPSGINEVVPVDDKKRRRTISNRESAKRSRMKKKKRFEELTEEVNRLNIRNQELKNRLANVVSCGNFISRENNRLKTESVCLEIRLLELYRFLVAMQSPISTSVNYITTLEI	PVDDKKRRRTISNRESAKRSRMKKKKRFEELTEEVNRLNIRNQELKNRLANVVSCGNFISRENNRLKTESVC
AtbZIP5	At3g49760	MMSTISPVFSTEPGLLTSVLPAFETSFTPWDISHLFSVFDSLIDPKPVSTHDYGSVNQIGSDMSPTDNTDERKKKRKLSNRESAKRSREKKQKHLEEMSIQLNQLKIQNQELKNQLRYVLYHCQRTKMENDRLLMEHRILHDKLLNIRQVLMFRQT	NTDERKKKRKLSNRESAKRSREKKQKHLEEMSIQLNQLKIQNQELKNQLRYVLYHCQRTKMENDR
AtbZIP6	At2g22850	MMSTVPAFTFTEPGLVNQLSDFQTGFTPWELNCSDLFSTIHLEPVVPSPCSGESDAGSVKINTDFNGFDESCIGSIKTNSGSDDSNLFHGVPSPQSDELDSKNTKIRSNATNHNRNKLNRSVLQVTDDRKRKRMESNRESAKRSRMRKQRHIDNLKDEANRLGLENRELANRLRIVLYNIALMCTDNNQLLSEQEILRRRFLEMRQILIFRQLQLNPSLIINHHHMI	VTDDRKRKRMESNRESAKRSRMRKQRHIDNLKDEANRLGLENRELANRLRIVLYNIALMCTDNNQ
AtbZIP7	At4g37730	MTQKLFIQYSLRSYIVFWKYDQITPWFVHKYQAPTMQFFPFPLLISLISLLEKLLAIMLSTAPAFSFSEPGLVNQFSGFQTGFTPWEWDCSDLFFVDQMSLEPAIPSPCYGESDTGSVKINSGSHDMKTGSDESCAGFVKINPRCDDADISNDLPCSQADEPDSDDTKQLTAITNFGSGENNHNRKKMIQPEMTDERKRKRMESNRESAKRSRMRKQSHIDNLREQVNRLDLENRELGNRLRLVLHQLQRVNSDNNRLVTEQEILRLRLSEMRRILIIRQLQQQQQWELHNRRMIMTEQNHPHLQ	MTDERKRKRMESNRESAKRSRMRKQSHIDNLREQVNRLDLENRELGNRLRLVLHQLQRVNSDNNR
AtbZIP8	At1g68880	MAGSVYNLPSQNPNPQSLFQIFVDRVPLSNLPATSDDSSRTAEDNERKRRRKVSNRESARRSRMRKQRHMEELWSMLVQLINKNKSLVDELSQARECYEKVIEENMKLREENSKSRKMIGEIGLNRFLSVEADQIWTF	EDNERKRRRKVSNRESARRSRMRKQRHMEELWSMLVQLINKNKSLVDELSQARECYEKVIEENMK
AtbZIP9(BZO2H2)	At5g24800	MDNHTAKDIGMKRSASELALQEYLTTSPLDPCFDLMNRDYTCELRDSLLWSEGLFPAGPFRDAQSSICENLSADSPVSANKPEVRGGVRRTTSGSSHVNSDDEDAETEAGQSEMTNDPNDLKRIRRMNSNRESAKRSRRRKQEYLVDLETQVDSLKGDNSTLYKQLIDATQQFRSAGTNNRVLKSDVETLRVKVKLAEDLVARGSLTSSLNQLLQTHLSPPSHSISSLHYTGNTSPAITVHSDQSLFPGMTLSGQNSSPGLGNVSSEAVSCVSDIWP	PNDLKRIRRMNSNRESAKRSRRRKQEYLVDLETQVDSLKGDNSTLYKQLIDATQQFRSAGTNNRV
AtbZIP10(BZO2H1)	At4g02640	MNSIFSIDDFSDPFWETPPIPLNPDSSKPVTADEVSQSQPEWTFEMFLEEISSSAVSSEPLGNNNNAIVGVSSAQSLPSVSGQNDFEDDSRFRDRDSGNLDCAAPMTTKTVIVDSDDYRRVLKNKLETECATVVSLRVGSVKPEDSTSSPETQLQPVQSSPLTQGSLMTPGELGVTSSLPAEVKKTGVSMKQVTSGSSREYSDDEDLDEENETTGSLKPEDVKKSRRMLSNRESARRSRRRKQEQTSDLETQVNDLKGEHSSLLKQLSNMNHKYDEAAVGNRILKADIETLRAKVKMAEETVKRVTGMNPMLLGRSSGHNNNNRMPITGNNRMDSSSIIPAYQPHSNLNHMSNQNIGIPTILPPRLGNNFAAPPSQTSSPLQRIRNGQNHHVTPSANPY…	PEDVKKSRRMLSNRESARRSRRRKQEQTSDLETQVNDLKGEHSSLLKQLSNMNHKYDEAAVGNRI
AtbZIP11GBF6/ATB2	At4g34590	MESSSSGTTSSTIQTSSGSEESLMEQRKRKRMLSNRESARRSRMKKQKLLDDLTAQVNHLKKENTEIVTSVSITTQHYLTVEAENSVLRAQLDELNHRLQSLNDIIEFLDSSNNNNNNNMGMCSNPLVGLECDDFFVNQMNMSYIMNQPLMASSDALMY	LMEQRKRKRMLSNRESARRSRMKKQKLLDDLTAQVNHLKKENTEIVTSVSITTQHYLTVEAENSV
AtbZIP12(DPBF4/EEL)	At2g41070	MGSIRGNIEEPISQSLTRQNSLYSLKLHEVQTHLGSSGKPLGSMNLDELLKTVLPPAEEGLVRQGSLTLPRDLSKKTVDEVWRDIQQDKNGNGTSTTTTHKQPTLGEITLEDLLLRAGVVTETVVPQENVVNIASNGQWVEYHHQPQQQQGFMTYPVCEMQDMVMMGGLSDTPQAPGRKRVAGEIVEKTVERRQKRMIKNRESAARSRARKQAYTHELEIKVSRLEEENEKLRRLKEVEKILPSEPPPDPKWKLRRTNSASL	KTVERRQKRMIKNRESAARSRARKQAYTHELEIKVSRLEEENEKLRRLKEVEKILPSEPPPDPKWKLRRTNSA
AtbZIP13	At5g44080	MTSFQVMRSSNSRNSDLSRRISSASTSSSSIRPQQQFRRDLTSVGYGGRNDGLYSSNSMTVEGILHDTFASDPPAPTESSLLDASINLMDASPAPMEITTTTASDVVDHGGGTETTRGGKSVDEIWREMVSGEGKGMKEETSEEIMTLEDFLAKAAVEDETAVTASAEDLDVKIPVTNYGFDHSAPPHNPFQMIDKVEGSIVAFGNGLDVYGGGARGKRARVMVEPLDKAAAQRQRRMIKNRESAARSRERKQAYQVELEALAAKLEEENELLSKEIEDKRKERYQKLMEFVIPVVEKPKQQPPRFLRRIRSLEW	KAAAQRQRRMIKNRESAARSRERKQAYQVELEALAAKLEEENELLSKEIEDKRKERYQKLMEFVI
AtbZIP14(FD)	At4g35900	MLSSAKHQRNHRLSATNKNQTLTKVSSISSSSPSSSSSSSSTSSSSPLPSQDSQAQKRSLVTMEEVWNDINLASIHHLNRHSPHPQHNHEPRFRGQNHHNQNPNSIFQDFLKGSLNQEPAPTSQTTGSAPNGDSTTVTVLYSSPFPPPATVLSLNSGAGFEFLDNQDPLVTSNSNLHTHHHLSNAHAFNTSFEALVPSSSFGKKRGQDSNEGSGNRRHKRMIKNRESAARSRARKQECLYKRVRT	NEGSGNRRHKRMIKNRESAARSRARKQAYTNELELEVAHLQAENARLKRQQDQLKMAAAIQQPKK
AtbZIP15	At5g42910	MDSYWRLKNLVNDLPVSTSLSRQGSIYSWTVDQFQTSLGLDCGSMNMDELVKHISSAEETQEGSQRQGSTTLPPTLSKQNVGEVWKSITEEKHTNNNGGVTNITHLQGQQTLGEITLEEFFIRAGARGGNTNGGSIHDSSSSISGNPHTSLGVQIQPKAMVSDFMNNMVPRSHDSYLHQNVNGSMSTYQPQQSIMSMPNGYSYGKQIRFSNGSLGSGNQSLQDTKRSLVPSVATIPSEAITCSPVTPFPTLNGKQKINGESSLLSPSPYISNGSTSTRGGKINSEITAEKQFVDKKLRRKIKNRESAARSRARKQAQTMEVEVELENLKKDYEELLKQHVELRKRQMEPGMISLHERPERKLRRTKSDIK	QFVDKKLRRKIKNRESAARSRARKQAQTMEVEVELENLKKDYEELLKQHVELRKRQMEPGMISLH
AtbZIP16	At2g35530	MASNEMEKSSKEKEPKTPPPSSTAPPSSQEPSSAVSAGMATPDWSGFQAYSPMPPPHGYVASSPQPHPYMWGVQHMMPPYGTPPHPYVAMYPPGGMYAHPSMPPGSYPYSPYAMPSPNGMTEVSGNTTGGTDGDAKQSEVKEKLPIKRSRGSLGSLNMITGKNNEPGKNSGASANGAYSKSGESASDGSSEGSDGNSQNDSGSGLDGKDAEAASENGGSANGPQNGSAGTPILPVSQTVPIMPMTAAGVPGPPTNLNIGMDYWGAPTSAGIPGMHGKVSTPVPGVVAPGSRDGGHSQPWLQDDRELKRQRRKQSNRESARRSRLRKQAECDELAQRAEVLNEENTNLRAEINKLKSQCEELTTENTSLKDQLSLFPPLEGISMDNDHQEPDTNQTGAAE…	DRELKRQRRKQSNRESARRSRLRKQAECDELAQRAEVLNEENTNLRAEINKLKSQCEELTTENTS
AtbZIP17	At2g40950	MAEPITKEQPPPPAPDPNSTYPPPSDFDSISIPPLDDHFSDQTPIGELMSDLGFPDGEFELTFDGMDDLYFPAENESFLIPINTSNQEQFGDFTPESESSGISGDCIVPKDADKTITTSGCINRESPRDSDDRCSGADHNLDLPTPLSSQGSGNCGSDVSEATNESSPKSRNVAVDQKVKVEEAATTTTSITKRKKEIDEDLTDESRNSKYRRSGEDADASAVTGEEDEKKRARLMRNRESAQLSRQRKKHYVEELEEKVRNMHSTITDLNGKISYFMAENATLRQQLGGNGMCPPHLPPPPMGMYPPMAPMPYPWMPCPPYMVKQQGSQVPLIPIPRLKPQNTLGTSKAKKSESKKSEAKTKKVASISFLGLLFCLFLFGALAPIVNVNYGGISGAFY…	EEDEKKRARLMRNRESAQLSRQRKKHYVEELEEKVRNMHSTITDLNGKISYFMAENATLRQQLGG
AtbZIP18	At2g40620	MEDPSNPQPNQSNLSQCPPLATAPTPAPVRGPYHRRAHSEVQFRLPEDLDLSEPFGGFDELGSEDDLFCSYMDIEKLGSGSGSASDSAGPSAPRSDNPFSAENGGAEAGNSRPRHRHSLSVDGSSTLESIEAKKAMAPDKLAELWVVDPKRAKRIIANRQSAARSKERKARYILELERKVQTLQTEATTLSAQLSLFQRDTTGLSSENTELKLRLQVMEQQAKLRDALNEQLKKEVERLKFATGEVSPADAYNLGMAHMQYQQQPQQSFFQHHHQQQTDAQNLQQMTHQFHLFQPNNNQNQSSRTNPPTAHQLMHHATSNAPAQSHSYSEAMHEDHLGRLQGLDISSCGRGSNFGRSDTVSESSSTM	VVDPKRAKRIIANRQSAARSKERKARYILELERKVQTLQTEATTLSAQLSLFQRDTTGLSSENTE
AtbZIP19	At4g35040	MEDGELDFSNQEVFSSSEMGELPPSNCSMDSFFDGLLMDTNAACTHTHTCNPTGPENTHTHTCFHVHTKILPDESDEKVSTDDTAESCGKKGEKRPLGNREAVRKYREKKKAKAASLEDEVARLRAVNQQLVKRLQNQATLEAEVSRLKCLLVDLRGRIDGEIGSFPYQKPMAANIPSFSHMMNPCNVQCDDEVYCPQNVFGVNSQEGASINDQGLSGCDFDQLQCMANQNLNGNGNGSFSNVNTSVSNKRKGGHRASRAV	SCGKKGEKRPLGNREAVRKYREKKKAKAASLEDEVARLRAVNQQLVKRLQNQATLEAEVSRLKCLLVD
AtbZIP20(AHBP-1b/TGA2)	At5g06950	MADTSPRTDVSTDDDTDHPDLGSEGALVNTAASDSSDRSKGKMDQKTLRRLAQNREAARKSRLRKKAYVQQLENSRLKLTQLEQELQRARQQGVFISGTGDQAHSTGGNGALAFDAEHSRWLEEKNKQMNELRSALNAHAGDSELRIIVDGVMAHYEELFRIKSNAAKNDVFHLLSGMWKTPAERCFLWLGGFRSSELLKLLANQLEPMTERQLMGINNLQQTSQQAEDALSQGMESLQQSLADTLSSGTLGSSSSGNVASYMGQMAMAMGKLGTLEGFIRQADNLRLQTLQQMIRVLTTRQSARALLAIHDYFSRLRALSSLWLARPRE	KMDQKTLRRLAQNREAARKSRLRKKAYVQQLENSRLKLTQLEQELQRARQQGVFISGTGDQAHS
AtbZIP21	At1g08320	MANHRMSEATNHNHNHHLPYSLIHGLNNNHPSSGFINQDGSSSFDFGELEEAIVLQGVKYRNEEAKPPLLGGGGGATTLEMFPSWPIRTHQTLPTESSKSGGESSDSGSANFSGKAESQQPESPMSSKHHLMLQPHHNNMANSSSTSGLPSTSRTLAPPKPSEDKRKATTSGKQLDAKTLRRLAQNREAARKSRLRKKAYVQQLESSRIKLSQLEQELQRARSQGLFMGGCGPPGPNITSGAAIFDMEYGRWLEDDNRHMSEIRTGLQAHLSDNDLRLIVDGYIAHFDEIFRLKAVAAKADVFHLIIGTWMSPAERCFIWMAGFRPSDLIKILVSQMDLLTEQQLMGIYSLQHSSQQAEEALSQGLEQLQQSLIDTLAASPVIDGMQQMAVALGKISNL…	QLDAKTLRRLAQNREAARKSRLRKKAYVQQLESSRIKLSQLEQELQRARSQGLFMGGCGPPGPNITSGAAIFDMEYGR
AtbZIP22(TGA3)	At1g22070	MEMMSSSSSTTQVVSFRDMGMYEPFQQLSGWESPFKSDINNITSNQNNNQSSSTTLEVDARPEADDNNRVNYTSVYNNSLEAEPSSNNDQDEDRINDKMKRRLAQNREAARKSRLRKKAHVQQLEESRLKLSQLEQELVRARQQGLCVRNSSDTSYLGPAGNMNSGIAAFEMEYTHWLEEQNRRVSEIRTALQAHIGDIELKMLVDSCLNHYANLFRMKADAAKADVFFLMSGMWRTSTERFFQWIGGFRPSELLNVVMPYVEPLTDQQLLEVRNLQQSSQQAEEALSQGLDKLQQGLVESIAIQIKVVESVNHGAPMASAMENLQALESFVNQADHLRQQTLQQMSKILTTRQAARGLLALGEYFHRLRALSSLWAARPREHT	QDEDRINDKMKRRLAQNREAARKSRLRKKAHVQQLEESRLKLSQLEQELVRARQQGLCVRNSS
AtbZIP23	At2g16770	MDDGELEFSNSNMGGELPSCSMDSFFDELLRDSHACTHTHTCNPPGPENTHTHTCLHVHTKILPDKVSTDDTSESSGKKRPLGNREAVRKYREKKKAKAASLEDEVMRLKAVNNQLLKRLQGQAALEAEVTRLKCLLVDIRGRIDGEIGAFPYQKPAVTNVPYSYMMHPCNMQCDVDNLYCLQNGNNGEGASMNEQGLNGCEFDQLECLANQNLAGKEIPVCSNGIGTFTVNGSGVNKRKGEPRAAKAV	TSESSGKKRPLGNREAVRKYREKKKAKAASLEDEVMRLKAVNNQLLKRLQGQAALEAEVTRLKCLLVD
AtbZIP24	At3g51960	MFCCCKDCRGNQRVSNFDSLTGVFFGDLEFGPQNQRYIKMNEEEDKDQDRVTRGCSHTHSCNPPGPEDASHSHTCFHAHTHLIISQDQQENDHSDSSNKKRLCGNREAVRKYREKKKARTAYLEDEVMRLQSLNEQFLRKLQSQEMVETELIRLRALLVEMQGKIEVELCSFSFQKQCNGSGFVFKEDGCNLATSNMMCEAARVECEEGQTLHDPIQSFVPQPPPFSR	DHSDSSNKKRLCGNREAVRKYREKKKARTAYLEDEVMRLQSLNEQFLRKLQSQEMVETELIRLRALLVE
AtbZIP25(BZO2H4)	At3g54620	MHIVFSVDDLTESFWPVPAPAPSPGSSSTPSPTQNVADGMTRSQSEWAFHRLINELSGSDSSPTTNTIERSPPPVQSLSRLEETVDETEDVVEIQKPQNHRRLPVDDQGKNRNRAPSSDPVDSSAPVVVDPNQYHAILKSKLELACAAVARRVGTVKPEDSSASASNQKQAQGSIVAQTSPGASSVRFSPTTSTQKKPDVPARQTSISSRDDSDDDDLDGDADNGDPTDVKRARRMLSNRESARRSRRRKQEQMNEFDTQVGQLRAEHSTLINRLSDMNHKYDAAAVDNRILRADIETLRTKVKMAEETVKRVTGVNPLHWSRPNMGIPFSNTPSASSSIPPNSNHILKPANSSTNTSAGLAQNQRVETANFLPEQVNREGMQNPFAPDSNLYETLPHW…	PTDVKRARRMLSNRESARRSRRRKQEQMNEFDTQVKFLPIVAAVDNRILRADIETLRTKVKMAEETVKR
AtbZIP26(OBF5/TGA5)	At5g06960	MGDTSPRTSVSTDGDTDHNNLMFDEGHLGIGASDSSDRSKSKMDQKTLRRLAQNREAARKSRLRKKAYVQQLENSRLKLTQLEQELQRARQQGVFISSSGDQAHSTAGDGAMAFDVEYRRWQEDKNRQMKELSSAIDSHATDSELRIIVDGVIAHYEELYRIKGNAAKSDVFHLLSGMWKTPAERCFLWLGGFRSSELLKLIASQLEPLTEQQSLDINNLQQSSQQAEDALSQGMDNLQQSLADTLSSGTLGSSSSGNVASYMGQMAMAMGKLGTLEGFIRQADNLRLQTYQQMVRLLTTRQSARALLAVHNYTLRLRALSSLWLARPRE	KMDQKTLRRLAQNREAARKSRLRKKAYVQQLENSRLKLTQLEQELQRARQQGVFISSSGDQAHS
AtbZIP27	At2g17770	MEEVWKEINLGSLHYHRQLNIGHEPMLKNQNPNNSIFQDFLNMPLNQPPPPPPPPSSSTIVTALYGSLPLPPPATVLSLNSGVGFEFLDTTENLLASNPRSFEESAKFGCLGKKRGQDSDDTRGDRRYKRMIKNRESAARSRARKQECVSPHSSTF	TRGDRRYKRMIKNRESAARSRARKQAYTNELELEIAHLQTENARLKIQQEQLKIAEATQNQVKKT
AtbZIP28	At3g10800	MTESTSVVAPPPEIPNLNPSMFSESDLFSIPPLDPLFLSDSDPISMDAPISDLDFLLDDENGDFADFDFSFDNSDDFFDFDLSEPAVVIPEEIGNNRSNLDSSENRSGDGGLEGRSESVHSQVSSQGSKTFVSDTVDASSSPESSNHQKSSVSKRKKENGDSSGELRSCKYQKSDDKSVATNNEGDDDDDKRKLIRQIRNRESAQLSRLRKKQQTEELERKVKSMNATIAELNGKIAYVMAENVALRQQMAVASGAPPMNPYMAAPPLPYQWMPYPPYPVRGYGSQTPLVPIPKLNPKPVSSCRPKKAESKKNEGKSKLKKVASISFIGILFFVFLFGTLVPFMNVNFGGERGSFGGLSKYDGHRYYDEHKGRVLMVGDGSDVRRNSGISEGNIHSSRI…	DDDDKRKLIRQIRNRESAQLSRLRKKQQTEELERKVKSMNATIAELNGKIAYVMAENVALRQQMAV
AtbZIP29	At4g38900	MGDTEKCNSDMIQRLHSSFGTTSSSIPKNPISQLDLNPNFIRSSAPQFSKPFSDSGKRIGVPPSHPNLIPPTSPFSQIPTTRQPGSHNFNPGGANHSRSMSQPNSFFSFDSLPPLSPSPFRDHDVSMEDRDSGVFNSNHSLPPSPFTRCNSTSSSSLRVGESLPPRKSHRRSNSDIPSGFNSMPLIPPRPLERSFSGGECADWSKSNPFVKKESSCEREGVGEREAMDDLFSAYMNLENIDVLNSSEADDSKNGNENRDDMESSRASGTKTNGSDTEGESSSVNESANNNMNSSGEKRESVKRRAAGGDIAPTTRHYRSVSVDSCFMEKLSFGDESLKPPPSPGSMSRKVSPTNSVDGNSGAAFSIEFNNGEFTAAEMKKIMANDKLAEMAMSDPKRVK…	MSDPKRVKRILANRQSAARSKERKMRYIVELEHKVQTLQTEATTLSAQLTLLQRDMMGLTNQNNE
AtbZIP30	At2g21230	MGGGGDTTDTNMMQRVNSSSGTSSSSIPKHNLHLNPALIRSHHHFRHPFTGAPPPPIPPISPYSQIPATLQPRHSRSMSQPSSFFSFDSLPPLNPSAPSVSVSVEEKTGAGFSPSLPPSPFTMCHSSSSRNAGDGENLPPRKSHRRSNSDVTFGFSSMMSQNQKSPPLSSLERSISGEDTSDWSNLVKKEPREGFYKGRKPEVEAAMDDVFTAYMNLDNIDVLNSFGGEDGKNGNENVEEMESSRGSGTKKTNGGSSSDSEGDSSASGNVKVALSSSSSGVKRRAGGDIAPTGRHYRSVSMDSCFMGKLNFGDESSLKLPPSSSAKVSPTNSGEGNSSAYSVEFGNSEFTAAEMKKIAADEKLAEIVMADPKRVKRILANRVSAARSKERKTRYMAELE…	MADPKRVKRILANRVSAARSKERKTRYMAELEHKVQTLQTEATTLSAQLTHLQRDSMGLTNQNSE
AtbZIP31	At2g13150	MNGSDNSTPSRPRSITQPSLAFSSLPPLSPSPSSSRRNSIPLMNPSASVESRDSSIRVKKKSLLPPLCVKRRAPKDDIEPFKRHYRSLSVDSCLSDLLKLPPSPNNVSSSRSVDGEQNASELEFDTSVYTDDELNKIAKSTKLKEVASDPKEVRRILKNQESAARSKQKKLQYMINLELKINFLENKNASIFEKIKLLENDKTMRMNEKKEIMIRIESLEQHAELRDALTEHLHVEIERLKAVLISNEKGNEKSPKSRDDNM	ASDPKEVRRILKNQESAARSKQKKLQYMINLELKINFLENKNASIFEKIKLLENDKTMRMNEKKE
AtbZIP33	At2g12980	MNGSDNITTPSGSRSMTQPSLASSSLPPLSPSSSTFRRNSLPSMSFSPSAPVESRDSSIKVNKNPSLPPLVDGEEDASWLEFGSSDYTDDELNKIAKSTKLQDIAKSTKLQEIVSDPKKVRRILKNRELAASSKQRKLKYMIDLEHRIKFLENKNALIFEKIKLLEKDKTILMNEKKEITIQIESLEQQAQLRDALTEKLHVEIERLKVITISNEKGSVELQRLKMETCEVLQYRREFDRSNMQGMDPNMFTWSQPNLGFYGQI	VSDPKKVRRILKNRELAASSKQRKLKYMIDLEHRIKFLENKNALIFEKIKLLEKDKTILMNEKKE
AtbZIP34	At2g42380	MAQLPPKIPNMTQHWPDFSSQKLSPFSTPTATAVATATTTVQNPSWVDEFLDFSASRRGNHRRSISDSIAFLEAPTVSIEDHQFDRFDDEQFMSMFTDDDNLHSNPSHINNKNNNVGPTGSSSNTSTPSNSFNDDNKELPPSDHNMNNNINNNYNDEVQSQCKMEPEDGTASNNNSGDSSGNRILDPKRVKRILANRQSAQRSRVRKLQYISELERSVTSLQAEVSVLSPRVAFLDHQRLLLNVDNSALKQRIAALSQDKLFKDAHQEALKREIERLRQVYNQQSLTNVENANHLSATGAGATPAVDIKSSVETEQLLNVS	ILDPKRVKRILANRQSAQRSRVRKLQYISELELLSPRVAFLDHQRLLLNVDNSALKQRIAALSQDKLFKDAHQEALKREIERLRQVYNQ
AtbZIP35(ABF1)	At1g49720	MGTHIDINNLGGDTSRGNESKPLARQSSLYSLTFDELQSTLGEPGKDFGSMNMDELLKNIWTAEDTQAFMTTTSSVAAPGPSGFVPGGNGLQRQGSLTLPRTLSQKTVDEVWKYLNSKEGSNGNTGTDALERQQTLGEMTLEDFLLRAGVVKEDNTQQNENSSSGFYANNGAAGLEFGFGQPNQNSISFNGNNSSMIMNQAPGLGLKVGGTMQQQQQPHQQQLQQPHQRLPPTIFPKQANVTFAAPVNMVNRGLFETSADGPANSNMGGAGGTVTATSPGTSSAENNTWSSPVPYVFGRGRRSNTGLEKVVERRQKRMIKNRESAARSRARKQAYTLELEAEIESLKLVNQDLQKKQAEIMKTHNSELKEFSKQPPLLAKRQCLRRTLTGPW	KVVERRQKRMIKNRESAARSRARKQAYTLELEAEIESLKLVNQDLQKKQAEIMKTHNSELKEFSKQ
AtbZIP36(ABF2/AREB1)	At1g45249	MDGSMNLGNEPPGDGGGGGGLTRQGSIYSLTFDEFQSSVGKDFGSMNMDELLKNIWSAEETQAMASGVVPVLGGGQEGLQLQRQGSLTLPRTLSQKTVDQVWKDLSKVGSSGVGGSNLSQVAQAQSQSQSQRQQTLGEVTLEEFLVRAGVVREEAQVAARAQIAENNKGGYFGNDANTGFSVEFQQPSPRVVAAGVMGNLGAETANSLQVQGSSLPLNVNGARTTYQQSQQQQPIMPKQPGFGYGTQMGQLNSPGIRGGGLVGLGDQSLTNNVGFVQGASAAIPGALGVGAVSPVTPLSSEGIGKSNGDSSSLSPSPYMFNGGVRGRKSGTVEKVVERRQRRMIKNRESAARSRARKQAYTVELEAEVAKLKEENDELQRKQARIMEMQKNQETEMRNL…	KVVERRQRRMIKNRESAARSRARKQAYTVELEAEVAKLKEENDELQRKQARIMEMQKNQETEMRN
AtbZIP37(ABF3)	At4g34000	MGSRLNFKSFVDGVSEQQPTVGTSLPLTRQNSVFSLTFDEFQNSWGGGIGKDFGSMNMDELLKNIWTAEESHSMMGNNTSYTNISNGNSGNTVINGGGNNIGGLAVGVGGESGGFFTGGSLQRQGSLTLPRTISQKRVDDVWKELMKEDDIGNGVVNGGTSGIPQRQQTLGEMTLEEFLVRAGVVREEPQPVESVTNFNGGFYGFGSNGGLGTASNGFVANQPQDLSGNGVAVRQDLLTAQTQPLQMQQPQMVQQPQMVQQPQQLIQTQERPFPKQTTIAFSNTVDVVNRSQPATQCQEVKPSILGIHNHPMNNNLLQAVDFKTGVTVAAVSPGSQMSPDLTPKSALDASLSPVPYMFGRVRKTGAVLEKVIERRQKRMIKNRESAARSRARKQAYTME…	KVIERRQKRMIKNRESAARSRARKQAYTMELEAEIAQLKELNEELQKKQVEIMEKQKNQLLEPLRQ
AtbZIP38(ABF4/AREB2)	At3g19290	MGTHINFNNLGGGGHPGGEGSSNQMKPTGSVMPLARQSSVYSLTFDELQNTLGGPGKDFGSMNMDELLKSIWTAEEAQAMAMTSAPAATAVAQPGAGIPPPGGNLQRQGSLTLPRTISQKTVDEVWKCLITKDGNMEGSSGGGGESNVPPGRQQTLGEMTLEEFLFRAGVVREDNCVQQMGQVNGNNNNGFYGNSTAAGGLGFGFGQPNQNSITFNGTNDSMILNQPPGLGLKMGGTMQQQQQQQQLLQQQQQQMQQLNQPHPQQRLPQTIFPKQANVAFSAPVNITNKGFAGAANNSINNNNGLASYGGTGVTVAATSPGTSSAENNSLSPVPYVLNRGRRSNTGLEKVIERRQRRMIKNRESAARSRARKQAYTLELEAEIEKLKKTNQELQKKQAE…	KVIERRQRRMIKNRESAARSRARKQAYTLELEAEIEKLKKTNQELQKKQAEMVEMQKNELKETSKR
AtbZIP39(ABI5)	At2g36270	MVTRETKLTSEREVESSMAQARHNGGGGGENHPFTSLGRQSSIYSLTLDEFQHALCENGKNFGSMNMDEFLVSIWNAEENNNNQQQAAAAAGSHSVPANHNGFNNNNNNGGEGGVGVFSGGSRGNEDANNKRGIANESSLPRQGSLTLPAPLCRKTVDEVWSEIHRGGGSGNGGDSNGRSSSSNGQNNAQNGGETAARQPTFGEMTLEDFLVKAGVVREHPTNPKPNPNPNQNQNPSSVIPAAAQQQLYGVFQGTGDPSFPGQAMGVGDPSGYAKRTGGGGYQQAPPVQAGVCYGGGVGFGAGGQQMGMVGPLSPVSSDGLGHGQVDNIGGQYGVDMGGLRGRKRVVDGPVEKVVERRQRRMIKNRESAARSRARKQAYTVELEAELNQLKEENAQLKH…	KVVERRQRRMIKNRESAARSRARKQAYTVELEAELNQLKEENAQLKHALAELERKRKQQYFESLK
AtbZIP40(GBF4)	At1g03970	MASFKLMSSSNSDLSRRNSSSASSSPSIRSSHHLRPNPHADHSRISFAYGGGVNDYTFASDSKPFEMAIDVDRSIGDRNSVNNGKSVDDVWKEIVSGEQKTIMMKEEEPEDIMTLEDFLAKAEMDEGASDEIDVKIPTERLNNDGSYTFDFPMQRHSSFQMVEGSMGGGVTRGKRGRVMMEAMDKAAAQRQKRMIKNRESAARSRERKQAYQVELETLAAKLEEENEQLLKEIEESTKERYKKLMEVLIPVDEKPRPPSRPLSRSHSLEW	KAAAQRQKRMIKNRESAARSRERKQAYQVELETLAAKLEEENEQLLKEIEESTKERYKKLMEVLI
AtbZIP41(GBF1)	At4g36730	MGTSEDKMPFKTTKPTSSAQEVPPTPYPDWQNSMQAYYGGGGTPNPFFPSPVGSPSPHPYMWGAQHHMMPPYGTPVPYPAMYPPGAVYAHPSMPMPPNSGPTNKEPAKDQASGKKSKGNSKKKAEGGDKALSGSGNDGASHSDESVTAGSSDENDENANQQEQGSIRKPSFGQMLADASSQSTTGEIQGSVPMKPVAPGTNLNIGMDLWSSQAGVPVKDERELKRQKRKQSNRESARRSRLRKQAECEQLQQRVESLSNENQSLRDELQRLSSECDKLKSENNSIQDELQRVLGAEAVANLEQNAAGSKDGEGTN	ERELKRQKRKQSNRESARRSRLRKQAECEQLQQRVESLSNENQSLRDELQRLSSECDKLKSENNS
AtbZIP42	At3g30530	MQPQTDVFSLHNYLNSSILQSPYPSNFPISTPFPTNGQNPYLLYGFQSPTNNPQSMSLSSNNSTSDEAEEQQTNNNIINERKQRRMISNRESARRSRMRKQRHLDELWSQVMWLRIENHQLLDKLNNLSESHDKVLQENAQLKEETFELKQVISDMQIQSPFSCFRDDIIPIE	IINERKQRRMISNRESARRSRMRKQRHLDELWSQVMWLRIENHQLLDKLNNLSESHDKVLQENAQ
AtbZIP43	At5g38800	MQPSTNIFSLHGCPPSYLSHIPTSSPFCGQNPNPFFSFETGVNTSQFMSLISSNNSTSDEAEENHKEIINERKQKRKISNRESARRSRMRKQRQVDELWSQVMWLRDENHQLLRKLNCVLESQEKVIEENVQLKEETTELKQMISDMQLQNQSPFSCIRDDDDVV	IINERKQKRKISNRESARRSRMRKQRQVDELWSQVMWLRDENHQLLRKLNCVLESQEKVIEENVQ
AtbZIP44	At1g75390	MNNKTEMGSSTSGNCSSVSTTGLANSGSESDLRQRDLIDERKRKRKQSNRESARRSRMRKQKHLDDLTAQVTHLRKENAQIVAGIAVTTQHYVTIEAENDILRAQVLELNHRLQSLNEIVDFVESSSSGFGMETGQGLFDGGLFDGVMNPMNLGFYNQPIMASASTAGDVFNC	LIDERKRKRKQSNRESARRSRMRKQKHLDDLTAQVTHLRKENAQIVAGIAVTTQHYVTIEAENDI
AtbZIP45(TGA6)	At3g12250	MADTSSRTDVSTDGDTDHRDLGFYYLYNVTPGRLVPESLGKTWGILPSDRGHMHAAASDSSDRSKDKLDQKTLRRLAQNREAARKSRLRKKAYVQQLENSRLKLTQLEQELQRARQQGVFISSSGDQAHSTGGNGALAFDAEHSRWLEEKNRQMNELRSALNAHAGDTELRIIVDGVMAHYEELFRIKSNAAKNDVFHLLSGMWKTPAERCFLWLGGFRSSELLKLLANQLEPMTERQVMGINSLQQTSQQAEDALSQGMESLQQSLADTLSSGTLGSSSSDNVASYMGQMAMAMGQLGTLEGFIRQADNLRLQTLQQMLRVLTTRQSARALLAIHDYSSRLRALSSLWLARPRE	KLDQKTLRRLAQNREAARKSRLRKKAYVQQLENSRLKLTQLEQELQRARQQGVFISSSGDQAHS
AtbZIP46(PAN)	At1g68640	MQSSFKTVPFTPDFYSQSSYFFRGDSCLEEFHQPVNGFHHEEAIDLSPNVTIASANLHYTTFDTVMDCGGGGGGGLRERLEGGEEECLDTGQLVYQKGTRLVGGGVGEVNSSWCDSVSAMADNSQHTDTSTDIDTDDKTQLNGGHQGMLLATNCSDQSNVKSSDQRTLRRLAQNREAARKSRLRKKAYVQQLENSRIRLAQLEEELKRARQQGSLVERGVSADHTHLAAGNGVFSFELEYTRWKEEHQRMINDLRSGVNSQLGDNDLRVLVDAVMSHYDEIFRLKGIGTKVDVFHMLSGMWKTPAERFFMWLGGFRSSELLKILGNHVDPLTDQQLIGICNLQQSSQQAEDALSQGMEALQQSLLETLSSASMGPNSSANVADYMGHMAMAMGKLGTLE…	SSDQRTLRRLAQNREAARKSRLRKKAYVQQLENSRIRLAQLEEELKRARQQGSLVERGVSADHTHLAAGNGV
AtbZIP47(TGA1)	At5g65210	MNSTSTHFVPPRRVGIYEPVHQFGMWGESFKSNISNGTMNTPNHIIIPNNQKLDNNVSEDTSHGTAGTPHMFDQEASTSRHPDKIQRRLAQNREAARKSRLRKKAYVQQLETSRLKLIQLEQELDRARQQGFYVGNGIDTNSLGFSETMNPGIAAFEMEYGHWVEEQNRQICELRTVLHGHINDIELRSLVENAMKHYFELFRMKSSAAKADVFFVMSGMWRTSAERFFLWIGGFRPSDLLKVLLPHFDVLTDQQLLDVCNLKQSCQQAEDALTQGMEKLQHTLADCVAAGQLGEGSYIPQVNSAMDRLEALVSFVNQADHLRHETLQQMYRILTTRQAARGLLALGEYFQRLRALSSSWATRHREPT	RHPDKIQRRLAQNREAARKSRLRKKAYVQQLETSRLKLIQLEQELDRARQQGFYVGNGIDTNSL
AtbZIP48	At2g04038	MIPAEINGYFQYLSPEYNVINMPSSPTSSLNYLNDLIINNNNYSSSSNSQDLMISNNSTSDEDHHQSIMVLDERKQRRMLSNRESARRSRMRKQRHLDELWSQVIRLRNENNCLIDKLNRVSETQNCVLKENSKLKEEASDLRQLVCELKSNKNNNNSFPREFEDN	VLDERKQRRMLSNRESARRSRMRKQRHLDELWSQVIRLRNENNCLIDKLNRVSETQNCVLKENSK
AtbZIP49	At3g56660	MAEPVLEDTYLTFSSDFDYIAIAPSPFDNFCNSNSDQVRNSISDLRFLIDDDDSFDDLYFPSENESFCIPPDATKREMSGDFTPASGISGDCVNEDTEKNTNGVLISTSSCYNRESPTDSDFSGTSQSLSFSGQDSAKRKTEIEEDSSDESRRLGKDGFASVIKVGGEEDDEKKKNVRLVRNRESAHLSRQRKKHYVEELEDKVKNMHSTISELSSKMSYFVAENVTLRQQMGTRFSSGPPMVPIVYPWMQYPAYMVKPQGSQVALLPIPRLKPKHSVAKVKKFKKVASFSVFGFLFCMFLFGALVNISYGEYKSNYVTDGVYDQSRGRVLVVDSSRVHCGGDSDQGVGRNVSETENLGPPRNSSEPLVASLFVPRNEKLVKIDGNLIIHSVLASEKAR…	EEDDEKKKNVRLVRNRESAHLSRQRKKHYVEELEDKVKNMHSTISELSSKMSYFVAENVTLRQQMGT
AtbZIP50	At1g77920	MMSSSSPTQLASLRDMGIYEPFQQIVGWGNVFKSDINDHSPNTATSSIIQVDPRIDDHNNNIKINYDSSHNQIEAEQPSSNDNQDDDGRIHDKMKRRLAQNREAARKSRLRKKAYVQQLEESRLKLSQLEQELEKVKQQGHLGPSGSINTGIASFEMEYSHWLQEQSRRVSELRTALQSHISDIELKMLVESCLNHYANLFQMKSDAAKADVFYLISGMWRTSTERFFQWIGGFRPSELLNVVMPYLQPLTDQQILEVRNLQQSSQQAEDALSQGIDKLQQSLAESIVIDAVIESTHYPTHMAAAIENLQALEGFVNQADHLRQQTLQQMAKILTTRQSARGLLALGEYLHRLRALSSLWAARPQEPT	QDDDGRIHDKMKRRLAQNREAARKSRLRKKAYVQQLEESRLKLSQLEQELEKVKQQGHLGPSGSINTGIASFEMEYSH
AtbZIP51(VIP1)	At1g43700	MEGGGRGPNQTILSEIEHMPEAPRQRISHHRRARSETFFSGESIDDLLLFDPSDIDFSSLDFLNAPPPPQQSQQQPQASPMSVDSEETSSNGVVPPNSLPPKPEARFGRHVRSFSVDSDFFDDLGVTEEKFIATSSGEKKKGNHHHSRSNSMDGEMSSASFNIESILASVSGKDSGKKNMGMGGDRLAELALLDPKRAKRILANRQSAARSKERKIRYTGELERKVQTLQNEATTLSAQVTMLQRGTSELNTENKHLKMRLQALEQQAELRDALNEALRDELNRLKVVAGEIPQGNGNSYNRAQFSSQQSAMNQFGNKTNQQMSTNGQPSLPSYMDFTKRG	LLDPKRAKRILANRQSAARSKERKIRYTGELERKVQTLQNEATTLSAQVTMLQRGTSELNTENKH
AtbZIP52	At1g06850	MEKSDPPPVPKPGATIIPSSDPIPNADPIPSSSFHRRSRSDDMSMFMFMDPLSSAAPPSSDDLPSDDDLFSSFIDVDSLTSNPNPFQNPSLSSNSVSGAANPPPPPSSRPRHRHSNSVDAGCAMYAGDIMDAKKAMPPEKLSELWNIDPKRAKRILANRQSAARSKERKARYIQELERKVQSLQTEATTLSAQLTLYQRDTNGLANENTELKLRLQAMEQQAQLRNALNEALRKEVERMKMETGEISGNSDSFDMGMQQIQYSSSTFMAIPPYHGSMNLHDMQMHSSFNPMEMSNSQSVSDFLQNGRMQGLEISSNSSSLVKSEGPSLSASESSSAY	NIDPKRAKRILANRQSAARSKERKARYIQELERKVQSLQTEATTLSAQLTLYQRDTNGLANENTE
AtbZIP53	At3g62420	MGSLQMQTSPESDNDPRYATVTDERKRKRMISNRESARRSRMRKQKQLGDLINEVTLLKNDNAKITEQVDEASKKYIEMESKNNVLRAQASELTDRLRSLNSVLEMVEEISGQALDIPEIPESMQNPWQMPCPMQPIRASADMFDC	VTDERKRKRMISNRESARRSRMRKQKQLGDLINEVTLLKNDNAKITEQVDEASKKYIEMESKNNV
AtbZIP54(GBF2)	At4g01120	MGSNEEGNPTNNSDKPSQAAAPEQSNVHVYHHDWAAMQAYYGPRVGIPQYYNSNLAPGHAPPPYMWASPSPMMAPYGAPYPPFCPPGGVYAHPGVQMGSQPQGPVSQSASGVTTPLTIDAPANSAGNSDHGFMKKLKEFDGLAMSISNNKVGSAEHSSSEHRSSQSSENDGSSNGSDGNTTGGEQSRRKRRQQRSPSTGERPSSQNSLPLRGENEKPDVTMGTPVMPTAMSFQNSAGMNGVPQPWNEKEVKREKRKQSNRESARRSRLRKQAETEQLSVKVDALVAENMSLRSKLGQLNNESEKLRLENEAILDQLKAQATGKTENLISRVDKNNSVSGSKTVQHQLLNASPITDPVAAS	EKEVKREKRKQSNRESARRSRLRKQAETEQLSVKVDALVAENMSLRSKLGQLNNESEKLRLENEA
AtbZIP55(GBF3)	At2g46270	MGNSSEEPKPPTKSDKPSSPPVDQTNVHVYPDWAAMQAYYGPRVAMPPYYNSAMAASGHPPPPYMWNPQHMMSPYGAPYAAVYPHGGGVYAHPGIPMGSLPQGQKDPPLTTPGTLLSIDTPTKSTGNTDNGLMKKLKEFDGLAMSLGNGNPENGADEHKRSRNSSETDGSTDGSDGNTTGADEPKLKRSREGTPTKDGKQLVQASSFHSVSPSSGDTGVKLIQGSGAILSPGVSANSNPFMSQSLAMVPPETWLQNERELKRERRKQSNRESARRSRLRKQAETEELARKVEALTAENMALRSELNQLNEKSDKLRGANATLLDKLKCSEPEKRVPANMLSRVKNSGAGDKNKNQGDNDSNSTSKLHQLLDTKPRAKAVAAG	ERELKRERRKQSNRESARRSRLRKQAETEELARKVEALTAENMALRSELNQLNEKSDKLRGANAT
AtbZIP56(HY5)	At5g11260	MQEQATSSLAASSLPSSSERSSSSAPHLEIKEGIESDEEIRRVPEFGGEAVGKETSGRESGSATGQERTQATVGESQRKRGRTPAEKENKRLKRLLRNRVSAQQARERKKAYLSELENRVKDLENKNSELEERLSTLQNENQMLRHILKNTTGNKRGGGGGSNADASL	EKENKRLKRLLRNRVSAQQARERKKAYLSELENRVKDLENKNSELEERLSTLQNENQMLRHILKN
AtbZIP57(OBF4/TGA4)	At5g10030	MNTTSTHFVPPRRFEVYEPLNQIGMWEESFKNNGDMYTPGSIIIPTNEKPDSLSEDTSHGTEGTPHKFDQEASTSRHPDKIQRRLAQNREAARKSRLRKKAYVQQLETSRLKLIHLEQELDRARQQGFYVGNGVDTNALSFSDNMSSGIVAFEMEYGHWVEEQNRQICELRTVLHGQVSDIELRSLVENAMKHYFQLFRMKSAAAKIDVFYVMSGMWKTSAERFFLWIGGFRPSELLKVLLPHFDPLTDQQLLDVCNLRQSCQQAEDALSQGMEKLQHTLAESVAAGKLGEGSYIPQMTCAMERLEALVSFVNQADHLRHETLQQMHRILTTRQAARGLLALGEYFQRLRALSSSWAARQREPT	RHPDKIQRRLAQNREAARKSRLRKKAYVQQLETSRLKLIHLEQELDRARQQGFYVGNGVDTNAL
AtbZIP58	At1g13600	MNTIPAELTGYFHYLPPDKYNNQTPIMESEYFNMPSSPTSCSSFYHLNGLINNNNYSSSSNGQDLMTSNNSTSDEDHQQSMVIDERKQRRMISNRESARRSRMRKQRHLDELWSQVIRLRTDNHCLMDKLNRVSESHELALKENAKLKEETSDLRQLISEIKSHNEDDNSFLRELEDSISNSRSDSNQSGRDFELC	VIDERKQRRMISNRESARRSRMRKQRHLDELWSQVIRLRTDNHCLMDKLNRVSESHELALKENAK
AtbZIP59(PosF21)	At2g31370	MDKEKSPAPPCGGLPPPSPSGRCSAFSEAGPIGHGSDANRMSHDISRMLDNPPKKIGHRRAHSEILTLPDDLSFDSDLGVVGNAADGASFSDETEEDLLSMYLDMDKFNSSATSSAQVGEPSGTAWKNETMMQTGTGSTSNPQNTVNSLGERPRIRHQHSQSMDGSMNINEMLMSGNEDDSAIDAKKSMSATKLAELALIDPKRAKRIWANRQSAARSKERKTRYIFELERKVQTLQTEATTLSAQLTLLQRDTNGLTVENNELKLRLQTMEQQVHLQDELNEALKEEIQHLKVLTGQVAPSALNYGSFGSNQQQFYSNNQSMQTILAAKQFQQLQIHSQKQQQQQQQQQQQHQQQQQQQQQYQFQQQQMQQLMQQRLQQQEQQNGVRLKPSQAQKEN	LIDPKRAKRIWANRQSAARSKERKTRYIFELERKVQTLQTEATTLSAQLTLLQRDTNGLTVENNE
AtbZIP60	At1g42990	MAEEFGSIDLLGDEDFFFDFDPSIVIDSLPAEDFLQSSPDSWIGEIENQLMNDENHQEESFVELDQQSVSDFIADLLVDYPTSDSGSVDLAADKVLTVDSPAAADDSGKENSDLVVEKKSNDSGSEIHDDDDEEGDDDAVAKKRRRRVRNRDAAVRSRERKKEYVQDLEKKSKYLERECLRLGRMLECFVAENQSLRYCLQKGNGNNTTMMSKQESAVLLLESLLLGSLLWLLGVNFICLFPYMSHTKCCLLRPEPEKLVLNGLGSSSKPSYTGVSRRCKGSRPRMKYQILTLAA	DAVAKKRRRRVRNRDAAVRSRERKKEYVQDLEKKSKYLERECLRLGRMLECFVAENQSLRYCLQK
AtbZIP61	At3g58120	MAQLPPKIPTMTTPNWPDFSSQKLPSIAATAAAAATAGPQQQNPSWMDEFLDFSATRRGTHRRSISDSIAFLEPPSSGVGNHHFDRFDDEQFMSMFNDDVHNNNHNHHHHHSINGNVGPTRSSSNTSTPSDHNSLSDDDNNKEAPPSDHDHHMDNNVANQNNAAGNNYNESDEVQSQCKTEPQDGPSANQNSGGSSGNRIHDPKRVKRILANRQSAQRSRVRKLQYISELERSVTSLQTEVSVLSPRVAFLDHQRLLLNVDNSAIKQRIAALAQDKIFKDAHQEALKREIERLRQVYHQQSLKKMENNVSDQSPADIKPSVEKEQLLNV	IHDPKRVKRILANRQSAQRSRVRKLQYISELERSVTSLQTEVSVLSPRVAFLDHQRLLLNVDNSA
AtbZIP62	At1g19490	MELEPISSSCCSSSSSSSGEENTAAANMTEMEAAEALADLAQLAIMREQVFESAASWGSKGKRVRKRVKTESPPSDSLLKPPDSDTLPTPDLAEERLVKEEEEEEEVEPITKELTKAPVKSEINGETPKPILASTLIRCSRSNGCGRSRQNLSEAEREERRIRRILANRESARQTIRRRQAMCEELSKKAADLTYENENLRREKDWALKEFQSLETINKHLKEQVLKSVKPDTKEPEESPKPSQVEMSTSSTPFYFYNQNPYQLFCWPHVTQSSNPMISPLEFPTSGGASAKTITTQEHENAADDNGQKTHFYVVPCPWFLPPPDHSNGVPFGLQDTQRGTFSNGHHIDDSSARPMDVTETPRSHLPTRIKEEDSGSPETRPLYDLNESATEVLSEGGD…	EREERRIRRILANRESARQTIRRRQAMCEELSKKAADLTYENENLRREKDWALKEFQSLETINKH
AtbZIP63(BZO2H3)	At5g28770	MEKVFSDEEISGNHHWSVNGMTSLNRSASEWAFNRFIQESSAAADDGESTTACGVSVSSPPNVPVDSEEYRAFLKSKLNLACAAVAMKRGTFIKPQDTSGRSDNGGANESEQASLASSKATPMMSSAITSGSELSGDEEEADGETNMNPTNVKRVKRMLSNRESARRSRRRKQAHLSELETQVSQLRVENSKLMKGLTDVTQTFNDASVENRVLKANIETLRAKVKMAEETVKRLTGFNPMFHNMPQIVSTVSLPSETSNSPDTTSSQVTTPEIISSGNKGKALIGCKMNRTASMRRVESLEHLQKRIRSVGDQ	PTNVKRVKRMLSNRESARRSRRRKQAHLSELETQVSQLRVENSKLMKGLTDVTQTFNDASVENRV
AtbZIP64(HYH)	At3g17609	MSLQRPNGNSSSSSSHKKHKTEESDEELLMVPDMEAAGSTCVLSSSADDGVNNPELDQTQNGVSTAKRRRGRNPVDKEYRSLKRLLRNRVSAQQARERKKVYVSDLESRANELQNNNDQLEEKISTLTNENTMLRKMLINTRPKTDDNH	DKEYRSLKRLLRNRVSAQQARERKKVYVSDLESRANELQNNNDQLEEKISTLTNENTMLRKMLIN
AtbZIP65	At5g06839	MQGHHQNHHQHLSSSSATSSHGNFMNKDGYDIGEIDPSLFLYLDGQGHHDPPSTAPSPLHHHHTTQNLAMRPPTSTLNIFPSQPMHIEPPPSSTHNKEGNRKGLASSDHDIPKSSDPKTLRRLAQNREAARKSRLRKKAYVQQLESCRIKLTQLEQEIQRARSQGVFFGGSLIGGDQQQGGLPIGPGNISSAEAAVFDMEYARWLEEQQRLLNELRVATQEHLSENELRMFVDTCLAHYDHLINLKAMVAKTDVFHLISGAWKTPAERCFLWMGGFRPSEIIKVIVNQIEPLTEQQIVGICGLQQSTQEAEEALSQGLEALNQSLSDSIVSDSLPPASAPLPPHLSNFMSHMSLALNKLSALEGFVLQADNLRHQTIHRLNQLLTTRQEARCLLAVAEY…	SSDPKTLRRLAQNREAARKSRLRKKAYVQQLESCRIKLTQLEQEIQRARSQGVFFGGSLIGGDQQQGGLPIGPGNISSEAAVFDMEYAR
AtbZIP66(AREB3/DPBF3)	At3g56850	MDSQRGIVEQAKSQSLNRQSSLYSLTLDEVQNHLGSSGKALGSMNLDELLKSVCSVEANQPSSMAVNGGAAAQEGLSRQGSLTLPRDLSKKTVDEVWKDIQQNKNGGSAHERRDKQPTLGEMTLEDLLLKAGVVTETIPGSNHDGPVGGGSAGSGAGLGQNITQVGPWIQYHQLPSMPQPQAFMPYPVSDMQAMVSQSSLMGGLSDTQTPGRKRVASGEVVEKTVERRQKRMIKNRESAARSRARKQAYTHELEIKVSRLEEENERLRKQKEVEKILPSVPPPDPKRQLRRTSSAPF	KTVERRQKRMIKNRESAARSRARKQAYTHELEIKVSRLEEENERLRKQKEVEKILPSVPPPDPKRQLRRTSSA
AtbZIP67(DPBF2)	At3g44460	MSVFESETSNFHVYNNHEIQTQPQMQTFLSEEEPVGRQNSILSLTLDEIQMKSGKSFGAMNMDEFLANLWTTVEENDNEGGGAHNDGEKPAVLPRQGSLSLPVPLCKKTVDEVWLEIQNGVQQHPPSSNSGQNSAENIRRQQTLGEITLEDFLVKAGVVQEPLKTTMRMSSSDFGYNPEFGVGLHCQNQNNYGDNRSVYSENRPFYSVLGESSSCMTGNGRSNQYLTGLDAFRIKKRIIDGPPEILMERRQRRMIKNRESAARSRARRQAYTVELELELNNLTEENTKLKEIVEENEKKRRQEIISRSKQVTKEKSGDKLRKIRRMASAGW	PPEILMERRQRRMIKNRESAARSRARRQAYTVELELELNNLTEENTKLKEIVEENEKKRRQEIISRSKQ
AtbZIP68	At1g32150	MGSSEMEKSGKEKEPKTTPPSTSSSAPATVVSQEPSSAVSAGVAVTQDWSGFQAYSPMPPHGYVASSPQPHPYMWGVQHMMPPYGTPPHPYVTMYPPGGMYAHPSLPPGSYPYSPYAMPSPNGMAEASGNTGSVIEGDGKPSDGKEKLPIKRSKGSLGSLNMIIGKNNEAGKNSGASANGACSKSAESGSDGSSDGSDANSQNDSGSRHNGKDGETASESGGSAHGPPRNGSNLPVNQTVAIMPVSATGVPGPPTNLNIGMDYWSGHGNVSGAVPGVVVDGSQSQPWLQVSDEREIKRQRRKQSNRESARRSRLRKQAECDELAQRAEVLNGENSSLRAEINKLKSQYEELLAENSSLKNKFSSAPSLEGGDLDKNEQEPQRSTRQDVA	EREIKRQRRKQSNRESARRSRLRKQAECDELAQRAEVLNGENSSLRAEINKLKSQYEELLAENSS
AtbZIP69	At1g06070	MDKEKSPAPPPSGGLPPPSGRYSAFSPNGSSFAMKAESSFPPLTPSGSNSSDANRFSHDISRMPDNPPKNLGHRRAHSEILTLPDDLSFDSDLGVVGAADGPSFSDDTDEDLLYMYLDMEKFNSSATSTSQMGEPSEPTWRNELASTSNLQSTPGSSSERPRIRHQHSQSMDGSTTIKPEMLMSGNEDVSGVDSKKAISAAKLSELALIDPKRAKRIWANRQSAARSKERKMRYIAELERKVQTLQTEATSLSAQLTLLQRDTNGLGVENNELKLRVQTMEQQVHLQDALNDALKEEVQHLKVLTGQGPSNGTSMNYGSFGSNQQFYPNNQSMHTILAAQQLQQLQIQSQKQQQQQQQHQQQQQQQQQQFHFQQQQLYQLQQQQRLQQQEQQSGASELR…	LIDPKRAKRIWANRQSAARSKERKMRYIAELERKVQTLQTEATSLSAQLTLLQRDTNGLGVENNE
AtbZIP70	At5g60830	MESSSVHRSHCFDILDGVPLHDDHFNSAFLPNTDFNVHLQSNVSTRINNQSHLDPNAENIFHNEGLAPEERRARRMVSNRESARRSRMRKKKQIEELQQQVEQLMMLNHHLSEKVINLLESNHQILQENSQLKEKVSSFHLLMADVLLPMRNAESNINDRNVNYLRGEPSNRPTNSPFASSTMIDAMYATSDYYSSNYLLAFVCRY	APEERRARRMVSNRESARRSRMRKKKQIEELQQQVEQLMMLNHHLSEKVINLLESNHQILQENSQ
AtbZIP72	At5g07160	MSFPVVATSFGVSQSGSQAGKKKGGYVNYEVEPGFTIRMRQNIDPTTDPKILKRIISNRVAAQKSRWKKVQYLDALVKRSMELQREVSELRSQLAITSEQKRYLENEQRQLKECISARVQHCINSDGVIEEYKTEIERLKTNLAPLSNLT	TTDPKILKRIISNRVAAQKSRWKKVQYLDALVKRSMELQREVSELRSQLAITSEQKRYLENEQRQ
AtbZIP74	At2g21235	MNGRGNMTQYQQNPFSTDDGGQSTGVSLSSRTSLSPPLIRYPAGSPDFSPGPRCTTQPSPTFSDFTQASPSLTSFNNPASFTPSFSFSNIHQMIPTPSSSHNSKASVSSASSSSFYFPQTSPSSCSTPSSFSPDSFSHSNTGPWSIPQPSPVFSSIAPASSALSSFGPDSFSHSNTGTWSIPQPSPVFSSIAPASSAPPLFGRDSFPRSNRGKGSLIHRSPVLSVLPPAPVYSSNPMVRSSPPGHPSPSAHLEEMSNRPPLHPQPRVPVTRSNSAKVSGSRPRKYHKRTNSELSSMLVGDSSRGEEGGFGKLIYNEEAMKEFCSEYMIMPNQSAVNNSDQNRNADVLMITNTDSGGANDAKKYKRMLANRASAARSKENREKKIRDMELRVETLENTQA…	ANDAKKYKRMLANRASAARSKENREKKIRDMELRVETLENTQASLFGTMTLLEKENIVMMNENKL
AtbZIP75	At5g08141	MFQQNLHDEDDVHVQDHVYNHDQYHHQQPNVVTDEEKRLRRMASNRESARRTRMRERMMKEGLQMQVKQLMAYNQFLYNKYISLLEYNHQILQENSQLKETVSSFHDQYTISYGNHEGILGNTNDFDLNQLSSYQPS	TDEEKRLRRMASNRESARRTRMRERMMKEGLQMQVKQLMAYNQFLYNKYISLLEYNHQILQENSQ
