# Supplementary material for: Genome-wide analysis and expression profile of the bZIP transcription factor gene family in grapevine (Vitis vinifera)
Source: BMC Genomics. 2014 Apr 13;15:281. doi: 10.1186/1471-2164-15-281 (PMC4023599; doi:10.1186/1471-2164-15-281)
Supplement: Additional file 12 — High-throughput microarray data of VvbZIP gene expression. [file 1471-2164-15-281-S12.xlsx]

## Sheet: Sheet1
Additional file 12. High-throughput microarray data of VvbZIP gene expression
gene_ID	Inflorescence - Y	Inflorescence - WD	Flower - FB	Flower - F	Stamen	Petal	Pollen	Carpel	Berry Pericarp - FS	Berry Pericarp - PFS	Berry Pericarp - V	Berry Pericarp - MR	Berry Pericarp - R	Berry Pericarp - PHWI	Berry Pericarp - PHWII	Berry Pericarp - PHWIII	Berry Flesh - PFS	Berry Flesh - V	Berry Flesh - MR	Berry Flesh - R	Berry Flesh - PHWI	Berry Flesh - PHWII	Berry Flesh - PHWIII	Berry Skin - PFS	Berry Skin - V	Berry Skin - MR	Berry Skin - R	Berry Skin - PHWI	Berry Skin - PHWII	Berry Skin - PHWIII	Seed - FS	Seed - PFS	Seed - V	Seed - MR	Rachis - FS	Rachis - PFS	Rachis - V	Rachis - MR	Rachis - R	Tendril - Y	Tendril - WD	Tendril - FS	Leaf - Y	Leaf - FS	Leaf - S	Stem - G	Stem - W	Bud - L	Bud - W
VvbZIP01	988.131	521.867	119.539	176.833	300.144	117.057	237.335	156.002	85.8255	351.008	197.852	325.643	757.303	984.364	624.198	164.536	147.104	291.832	188.567	413.374	406.948	210.531	163.823	477.086	320.575	158.267	583.566	652.466	222.148	156.642	215.56	315.767	918.345	1243.02	182.527	114.543	140.498	140.473	104.419	293.9	233.183	167.259	238.031	228.072	883.55	217.169	169.512	958	729.12
VvbZIP02	288.091	168	278.166	647.739	275.479	140.007	266.402	177.192	138.618	281.502	199.408	1958.28	263.652	751.136	219.983	168.593	165.869	193.067	193.784	237.941	204.313	176.231	242.359	245.43	227.078	180.066	215.181	130.413	163.199	200.282	165.86	153.93	198.427	191.903	186.56	232.752	118.837	125.21	147.509	164.48	208.737	810.656	359.006	483.123	391.774	1217.04	136.689	308.099	432.251
VvbZIP03	4862.26	4486.87	1926.28	1741.52	5310.54	2298.24	3502.91	1048.79	1826.09	2604.83	4589.84	2251.58	2844.69	2322.33	3031.26	4484.95	4013.94	3813.1	3164.65	3196.28	4094.86	4026.14	3909.44	3197.98	3798.86	3475.01	2325.66	1873.25	3215.97	3369.91	1579.32	3350.24	4421.14	4864.1	5495.14	5633.03	2499.99	4736.66	5485.55	5140.27	2950.56	7229.98	2281	3587.46	2347.93	2358.9	3925.2	2768.41	2449.19
VvbZIP04	2205.91	2541.4	2898.24	1534.75	2447.8	1683.38	3489.65	2287.76	1882.25	1483.59	2191.68	1261.15	1845.54	927.297	2515.94	3938.57	1526.47	2108.77	2199.89	1593.72	2673.62	3269.45	3523.91	1836.43	2377.72	2396.05	1698.76	2568.11	3215.04	3318.63	2825.76	3235.62	2202.92	2897.69	2175.55	2565.33	2536.14	2709.46	2821.55	2662.12	2345.31	1481.33	2228.99	2417.89	1064.37	1080.46	4954.71	1975.37	3615.09
VvbZIP05	19568.8	15883.9	16005.2	18855.1	24313.4	18654.6	10626.2	21401.4	14622.5	15876.2	19619.2	17418.1	16498.7	9496.24	9183.35	11641.4	15311.9	19409.1	16912.6	8508.3	12577.5	12411.1	12306.5	18305.9	17405.8	16946.3	10646.2	10166.3	13342.6	15076.9	13546.2	14554.4	14387.5	15371.8	17807.7	16514.6	20923.7	17410	16175.3	13683.4	14909.1	18293.7	20599.3	16247.5	3788.63	11174.9	9497.92	19070.5	9407.92
VvbZIP06	2302.6	2095.84	2376	2021.65	2168.26	1962.46	1461.05	2094.57	2252.3	1128.15	1605.62	666.998	2199.81	2384.01	3672.17	5738.49	1408.83	1734.87	2654.81	1815.59	3532.81	3882.9	6645.34	1673.62	1963.43	2893.92	2107.55	3048.61	4374.7	6234.63	2459.18	2530.59	3461.79	3313.69	2018.22	2332.12	1964.85	2362.2	2730.07	2434.93	2489.86	1872.05	2270.97	3225.77	2204.81	2032.11	3709.72	2375.26	3172.01
VvbZIP07	2600.53	2901.74	12381.8	9435.6	3944.98	1800.88	1140.16	12941.1	12207.4	7855.32	8901.39	3055	7943.64	1335.32	2782.68	962.609	12333.6	8329.46	9555.12	9430.04	2580.55	2649.71	1540.43	11932.9	5075.36	4992.69	5482.78	2705.85	1994.39	842.005	7711.83	10433.1	678.977	1032.56	8476.99	9732.13	5587.12	7738.71	6402.23	5384.29	5960.84	2220.67	1418.9	2244.42	417.003	5344.16	299.69	4845.32	970.635
VvbZIP08	2353.7	1233.35	2567.89	1664.85	1954.83	2172.19	1523.06	3373.16	2768.15	2175.9	4779.8	2981.39	4882.86	1583.33	2747	3642.92	2905.5	4452.8	5762.5	1741.9	3257.5	4067.49	5036.23	2741.45	3965.5	4509.78	2588.25	2126.89	2434.42	3333.83	1679.8	2145.9	2023.89	3226.64	3805.84	3916.09	4177.2	5074.23	3835.95	3062.64	2821.04	3864.37	3196.96	5069.98	1265.27	1757.41	5482.46	4591.02	3242.52
VvbZIP09	3328.35	3379.57	3408.91	3892.71	2483.09	1891.93	1689.48	3411.93	4161.24	4963.52	5535.66	2972.36	4393.25	4786.34	3868.95	4734.9	4672.97	4224.99	3348.46	3201.12	4081.64	3471.75	4875.65	5591.63	4331.94	3919.58	2227.18	3921.77	3220.22	4145.96	3030.14	3676.47	2508.61	3500.31	6377.81	6159.53	5963.73	8918.76	4579.4	2733.85	3340.53	3416.14	3177.72	2675.02	2856.01	2759.22	1986.77	4413.56	2697.9
VvbZIP10	497.804	1045.1	1898.47	1209.87	262.424	300.03	597.287	740.135	2481.78	1295.64	1164.57	817.478	1280.99	863.773	546.816	300.409	828.686	1266.16	1226.58	1301.16	440.633	205.81	306.064	2186	1805.1	1219.34	1609.99	778.376	639.957	294.572	821.106	621.509	631.624	1007.36	435.674	407.337	594.597	827.535	620.703	471.756	739.062	513.752	640.677	1847.17	1010.49	343.635	2894.68	796.845	1138.73
VvbZIP11	4582.03	4799.65	4412.13	5107.5	5703.15	5613.8	7887.66	7112.43	5332.5	3015.32	3228.44	4845.47	3545.02	3327.03	6607.42	5850.53	5421.44	4865.95	7358.25	7036.38	5852.32	8194.33	6823.68	5230.42	3500.52	4738.28	4832.18	2527.47	2788.92	4004.3	5441.23	7008.41	6500.34	4453.12	4745.02	4849.86	5401.01	4136.07	3478.73	3406.57	3956.73	4269.88	2898	3998.42	2987.59	3451.61	3726.14	6800.52	6716.58
VvbZIP12	1773.59	2720.42	2971.74	2203.17	3379.58	3104.7	1680.15	3294.25	2308.57	2291.8	2549.6	2376.9	2291.27	1856.44	1538.77	1447.57	1709.25	2568.84	1825.49	1730.33	1846.86	1302.67	1288.99	2025.71	1904.86	1464.38	1957.11	1831.7	1348.41	1134.04	2974.93	2167.07	2999	2793.93	2903.06	2358.24	2791.12	2364.61	2148.85	2231.2	2461.44	2966.38	1462.07	2558.3	2740.82	1099.16	2064.13	2711.52	2686.37
VvbZIP13	624.839	317.773	595.959	884.893	506.647	229.68	432.374	280.023	567.407	214.193	794.064	202.795	849.654	1532.36	1198.36	1441.05	225.122	843.619	1016.03	915.064	2309.62	1770.45	2120.99	77.7241	465.313	766.146	444.238	1855.63	1110	1121.74	1317.77	883.395	878.482	753.386	332.252	291.319	516.85	821.124	487.855	1432.3	1573.88	433.455	64.4328	217.812	122.253	1827.07	631.082	787.175	731.603
VvbZIP14	143.818	345.255	3256.33	3642.92	1938.77	1705.28	1538.72	1014.76	167.631	144.56	503.101	237.421	719.477	1222.04	2213.17	1985.94	81.7174	367.089	652.953	2019.57	2279.22	1877.18	2021.68	165.064	234.773	933.676	2109.44	3229.34	2360.85	1657.25	203.806	507.147	3880.92	2663.37	200.185	166.995	1707.24	661.9	902.194	117.62	136.653	365.066	751.993	494.317	6096.72	109.344	7301.74	119.297	2396.77
VvbZIP15	2279.6	1113.04	1921.38	1265.02	699.883	1411.41	2326.82	762.521	1145.25	1294.7	1538.32	536.027	1681.75	243.214	342.879	283.302	549.133	793.08	993.826	652.544	199.838	163.591	144.791	2822.5	3239.11	3858.52	2383.86	432.148	482.519	350.993	294.994	91.7155	258.374	286.085	884.69	894.643	355.008	738.562	774.772	2272.11	2035.61	2061.59	4638.45	3258.78	2564.58	905.099	4383.28	948.691	734.336
VvbZIP16	4932.97	5251.62	4555.72	4071.45	4365.33	3529.97	2833.98	4282.43	5390.16	3170.26	3066.29	3797.84	3649.59	4136.43	4795.84	8854.65	4242.95	4215.63	4657.61	2842.52	5397.27	6318.11	8398.48	3854.62	3982.38	4142.91	2687.92	2764.13	3823.07	7923.13	6353.91	7646.11	4480.93	4843.66	4726.17	4712.23	4151.65	3361.46	3601.93	5242.01	5321.68	4566.52	3029.37	3457.69	1096.87	4005.67	5628.07	3874.09	3151.52
VvbZIP17	424.747	728.025	413.635	330.087	432.918	341.489	2459.41	384.704	864.995	439.185	439.259	282.099	561.058	357.979	263.665	151.634	451.399	480.158	395.26	223.554	284.39	286.342	186.359	654.537	466.123	389.257	404.641	514.575	257.6	219.615	649.822	397.915	238.455	211.846	629.984	449.101	416.165	265.26	241.156	706.867	865.631	241.22	430.216	329.427	371.996	618.052	223.939	512.344	165.785
VvbZIP18	1438.48	1754.11	1788.72	1276.65	2778.69	1521.99	3942.8	2039.24	2098.34	1517.35	1827.84	1444.3	937.478	276.222	937.775	663.731	1851.46	2412.88	1840.45	2077.46	869.04	923.67	611.886	1619.03	1801.76	1420.98	1094.53	952.329	1034.95	684.631	2946.31	2070.8	523.912	697.121	1814.25	1214.55	1594.3	1111.87	1017	1601.39	1990.54	748.572	895.057	826.2	610.206	1054.84	718.841	1992.51	1175.3
VvbZIP19	81.9077	77.9198	66.8701	94.9033	52.6101	66.4517	61.799	48.6033	58.0632	153.833	90.5444	427.373	94.7302	483.426	56.1416	50.2268	53.0874	51.715	67.7805	56.2218	89.0786	57.849	57.659	127.02	82.8975	55.6841	62.0785	53.7961	53.6154	47.5852	82.8995	3808.61	413.679	100.958	51.3047	65.7687	47.6329	52.485	43.2637	68.3995	66.1987	120.617	163.018	124.154	108.005	117.564	144.216	41.8365	68.0797
VvbZIP20	2610.13	1085.85	366.213	258.475	2809.99	423.982	268.897	328.227	228.91	191.789	299.685	141.368	350.879	595.284	859.427	1767.02	414.781	573.823	689.592	357.844	1069.45	1072.7	1967.63	98.0343	337.309	977.235	544.624	659.987	888.295	1252.56	155.258	597.574	3213.2	3058.37	681.605	1110.22	1237.17	1582.34	1254.73	96.3114	94.8342	250.204	124.031	328.396	477.699	175.883	2652.42	148.97	779.57
VvbZIP21	3654.72	3782.66	3867.4	2450.21	4317.71	2461.71	5861.49	3454.5	3824.52	3221.85	4425.35	3037.98	3912.13	2526.9	3557.31	7328.64	2984.01	3619.74	3603.54	2947.11	3865.63	4569.83	6568.61	1948.05	2714.88	3195.84	2386.27	1680.2	3594.09	5518.38	3606.68	6381.27	3340.76	3053.24	3914.41	2982.82	4720.18	2881.44	2792.88	4625.59	4296.74	3664.18	2628.05	2729.89	1032.79	4409.26	5593.41	4696.76	2349.5
VvbZIP22	3313.57	2978.04	1985.72	3145.95	2232.83	2371.06	1921.07	2398.94	1388.81	866.557	1514.35	420.611	3660.5	1854.53	1917.6	3280.92	669.442	1460.01	1490.61	2059.09	1639.15	1021.4	2164.9	1875.38	1006.42	1664.28	2309.89	3900.07	2867.85	4291.35	1113.12	1356.15	4214.66	2289.53	2770.18	2444.63	4837.88	1531.6	3328.85	3041.81	3120.45	2699.95	3965.26	2782.18	2765.69	2704.45	4192.27	2701.92	1097.49
VvbZIP23	306.321	280.135	1670.95	696.597	298.164	503.212	625.029	1135.2	1015.61	2070.84	840.499	262.881	662.849	757.14	2130.03	3189.1	2298.55	531.53	924.04	503.89	2157.54	3429.78	3562.69	2381.66	395.214	654.586	526.542	934.239	1667.19	2116.6	1271.74	2852.77	1199.32	1369.04	1094.53	1854.15	1412.28	2643.75	2788.06	279.665	356.507	631.411	226.407	867.559	535.088	523.922	8243.4	392.413	1883.45
VvbZIP24	7224.74	7786.88	7489.12	8287.09	9383.12	10047.8	11569.1	9300.2	5864.14	5228.25	8985.48	10381.7	11223.8	13118.2	13048.9	20241.3	7635.41	10856.1	10863.5	10586.4	12845	10959.1	16081.5	9121.72	11377.8	11237.4	8955.27	12570.7	14061.4	17769.3	7146.36	11664.6	11369.9	12001.3	11608	11884.5	11887.8	12189.9	11851.9	5822.04	6750.45	12069.9	7408.43	16842	9660.29	5882.14	11968.9	7463.82	17685.4
VvbZIP25	385.771	461.486	168.596	235.453	421.165	133.304	1275.77	569.185	403.671	546.904	204.142	721.281	421.588	850.383	205.852	257.66	187.304	214.912	154.604	351.094	217.513	234.213	157.421	223.738	192.568	155.999	262.66	195.175	164.061	147.578	1093.8	3984.98	12910.4	12593	205.531	188.59	117.137	109.748	98.4226	158.558	199.025	323.338	151.89	114.873	692.82	198.014	347.786	517.452	1108.52
VvbZIP26	1544.52	812.332	1074.64	821.753	967.056	1969.26	336.222	1384.58	1568.16	1438.99	4092.06	1430.27	2884.51	758.749	1423.52	2621.02	1761.8	3808.33	3010.13	1005.17	2543.58	2260.6	2661.85	1551.04	2622.66	3192.05	1111.98	1547.31	1931.54	2010.59	1625.9	1276.35	5019.73	5444.15	1413.21	1383	2936.19	2542.08	2230.72	1283.26	1188.42	1673.07	2385.89	2082.16	110.153	826.558	3835.21	2007.44	2252.68
VvbZIP27	4684.34	3325.92	3898.51	3313.84	3403.55	3175.86	1686.2	4443.01	3579.75	5526.5	5357.3	3991.95	6126.95	6726.38	7578.31	9030.52	4620.13	4341.95	4933.5	5550.55	6922.17	6642.9	7805.67	4635.92	4931.8	5887.98	5831.58	6513	7325.11	9031.52	3752.6	4495.45	6903.36	7335.47	5064.29	5443.47	6302.42	7330.1	7967.12	3131.73	2456.31	5291.34	4649.94	6686.33	5126.61	2996.46	11047.5	4144.48	10625.4
VvbZIP28	664.329	870.524	362.18	335.617	3363.27	149.626	281.11	268.93	158.782	406.783	248.462	675.522	600.423	1124.89	1196.92	1912.08	108.897	251.515	171.432	191.96	554.981	656.337	339.621	341.528	320.5	199.559	420.726	965.704	885.086	1396.6	290.645	1949.76	19208.2	18137.2	168.01	211.411	291.47	185.267	194.262	125.362	151.99	224.551	171.136	134.698	1173.26	185.1	462.097	118.69	477.784
VvbZIP29	404.116	301.014	1412.4	827.188	1122.18	541.696	7917.19	288.231	302.555	249.21	126.112	505.322	358.529	791.291	180.84	161.915	202.426	126.736	70.7311	126.553	160.059	161.713	136.172	300.326	288.957	325.21	288.364	261.217	126.967	121.747	148.077	270.589	70.3215	94.3276	127.233	100.426	65.3069	75.9976	68.7916	875.915	820.054	319.353	483.521	169.711	626.735	439.535	109.159	1377.67	294.895
VvbZIP30	3257.16	3427.43	4500.37	4074.86	10385.4	3175.2	3867.03	3892.45	3643.01	3873.58	6809.37	5174.77	6252.85	5349.78	9630.97	11889.4	3187.78	6110.41	7363.23	8312.7	13857.9	12761.9	11827.1	2569.06	6027.41	7226.4	5496.51	5408.61	8623.39	10830	3318.58	5738.5	7184.88	7780.14	4515.53	3347.4	7831.94	5494.95	5938.54	2836.02	2790.75	4663.75	2086.89	3319.24	3042.44	2588.25	7911.18	5283.75	8920.88
VvbZIP31	4049.56	5229.15	5418.32	6717.07	6944.05	6519.3	9198.44	8359.77	5925.12	2213.46	3109.58	5977.81	3174.68	4729.44	7564.64	6530.54	6346.16	5137.18	9078.64	7349.2	6136.81	7550.53	6725.24	4863.96	4088.61	5338.33	5364.57	2764.74	3317.81	4171.81	6708	8305.06	6152.69	4465.83	4717.54	5573.12	6172.6	4468.44	3837.52	3950.98	4077.68	5469.9	2582.67	4424.75	3822.12	4171.27	3520.32	7084.15	7143.93
VvbZIP32	1602.72	2433.99	1710.79	1800.01	2088.44	1468.02	5605.17	1937.9	1761.34	1234.75	1602.23	1603.95	1296.56	1316.88	1633.06	1994.22	1089.55	1875.21	1613.28	1185.61	1579.2	1831.54	2091.24	1695.7	1740.29	1494.84	1006.22	1394.62	2003.13	1839.77	2358.97	3293.86	2091.48	2477.9	1682.58	1491.41	1652.97	1592.74	1702.94	1786.57	1541.99	975.729	2061.91	1551.66	646.99	1240.43	1907.5	2035.36	2095.09
VvbZIP33	1760.57	1384.57	1420.91	905.902	1783.79	966.352	2540.16	874.434	1640.5	1164.43	1006	431.051	631.234	539.988	384.506	222.027	1192.64	854.126	676.35	326.749	334.419	244.921	190.124	1042.01	965.271	590.471	681.096	474.042	300.094	206.917	1589.53	1302.43	418.769	333.633	1648.48	1566.9	765.52	541.462	572.732	2692.93	2166.38	782.763	934.299	422.906	1227.66	1704.59	552.339	1327.41	529.226
VvbZIP34	4490.11	4972.23	4929.59	4083.93	4167.27	4185.33	6342.21	5444.74	5320.22	2538.14	3421.89	3466.48	3597.05	2605.31	6394.42	4251.1	4709.16	4296.76	5989.16	6872.2	4750.66	4854.93	4137.75	4243.08	2621.64	3656.16	5495.94	3135.81	2502.97	3165.56	5454.72	6919.54	4871.45	3022.15	4431.08	4352.83	4144.96	2991.29	2454.66	3564.34	4070.72	2983.15	3243.59	3499.8	4396.93	2422.55	4157.03	5165.42	8593.58
VvbZIP35	4486.52	5228.09	6693.15	5089.77	5595.33	3579.31	1613.23	4526.89	5085.02	5754.84	5713.7	3235.24	5395.51	4460.79	4168.52	4306.63	4769.02	4799.49	5351.22	3463.71	5576.6	5243.49	3984.89	4563.06	4064.97	5269.94	3444.07	4077.19	4681.32	3650.42	4544.99	3673.76	4876.72	5014.6	5575.25	5731.21	4369.9	5882.28	5892.05	4532.04	4375.29	3023.82	4023.34	3558.16	2107.11	2532.52	9418.56	3546.55	5258.33
VvbZIP36	1595	2951.22	1987.62	1700.56	1274.75	2863.23	688.224	2465.8	2424.93	2963.37	2773.3	1885.18	2224.78	1350.7	1608.98	980.402	2125.4	2711.02	1914.03	3148.15	2297.15	1820.23	1572.15	2945.43	3211.68	2441.49	2933.46	1799.99	1464.91	872.628	2537.8	1823.08	2028.46	3053.58	2127.31	2019.16	2504.54	3124.9	2869.42	1459.47	2822.64	1510.23	1546.48	4038.54	2889.92	1127.01	2456.09	2668.24	8419.83
VvbZIP37	2169.03	2679.88	2968.7	3406.99	3066.41	1914.95	3057.78	2867.32	2310.43	1753.64	2618.42	2146.91	3479	2774.16	4171.82	2648.59	3541.05	2913.02	3105.06	4605.05	2040.58	2536.23	3676.55	4276.92	3423.52	3303.49	4316.56	3881.9	3466.25	3420.23	3158.94	2623.27	3379.77	2001.38	2857.44	2418.23	2106.14	3006.32	2540.27	1956.51	2364.31	2855.84	2115.11	3046.62	3488.49	3038.21	2305.42	2190.03	3341.67
VvbZIP38	2244.68	2319.91	7686.11	7027.07	10912.7	2343.04	16308.5	2388.44	1705.91	1674.78	889.937	1102.38	1245.76	6127.53	8541.1	9553	1025.95	1088	1750.38	5953.05	7976.18	8783.84	9444.62	1412.49	743.027	1412.48	3136.46	4638.83	5049.29	7802.56	2003.95	2188.51	5507.61	3781.15	1225.73	1090.99	2926.4	1497.5	1328.33	1690.94	1672.3	3037.6	3675.55	5022.95	3293.31	777.779	3013.98	1761.93	1313.04
VvbZIP39	289.682	332.447	97.1725	104.909	42.9796	54.3935	113.314	126.013	201.643	67.7372	41.4639	93.5588	61.2191	79.5508	58.688	49.3614	93.314	49.0488	48.7729	48.8491	77.2103	65.3096	60.9847	120.948	44.7264	35.2855	76.7225	46.6326	56.1554	53.5623	277.569	65.5663	59.6958	60.9681	523.131	662.804	95.7427	272.167	261.31	61.5937	141.954	62.5966	47.9453	37.5331	110.021	62.6654	43.0548	494.9	70.8221
VvbZIP40	5696.2	5114.63	3714.18	3701.84	3687.56	4731.06	4719.31	5809.34	5070.88	4906.93	7342.41	5261.04	5858.55	2061.46	2527.09	4476.13	4039.73	6042.96	4320.15	3335.18	2249.62	2093.16	3925.7	4413.4	5831.99	4876.26	2933.2	2385.97	3011.99	4141.28	3089.69	2946.38	4342.67	5186.14	6816.96	5793.38	6498.39	6051.65	5091.84	5171.47	4122.32	8310.97	3912.92	7312.95	1861.15	3124.37	8716.69	7574.28	9099.36
VvbZIP41	11470.3	10665.6	11439.9	11665.1	10069.6	12795.6	11100.3	16806.7	11946.3	12135.2	13660.5	14823.3	19190.4	20325.4	21351.7	17561.9	13107.7	13040.3	17846.7	22996.1	22157.5	19958.4	23973.4	12625.9	13248.4	13757.3	19924.2	22857.2	20502.4	22356.1	10638.2	11592.2	17048.3	18052.2	12584.3	12965	14630	17664.4	18069	11896.3	11399.4	15889.8	10727.9	17962	15631	10331.5	15176	12772.7	20306.1
VvbZIP42	3353.92	2056.6	2644.82	1829.12	1528.74	1877.18	527.696	2050.59	2927.54	3658.79	2182.79	212.814	1025.4	710.334	1873.11	3477.46	4698.38	1351.42	1312.27	502.046	2148.47	2575.41	3202.87	4512.74	1824.93	2568.2	656.285	966.875	2037.96	2486.09	1935.41	864.367	911.702	562.979	3411.6	3513.03	2854.03	3804.36	3812.83	3769.79	1815.42	3339.01	2461.76	3063.49	667.192	1861.77	4667.59	3389.25	1426.11
VvbZIP43	51.6659	89.2149	72.4378	58.5747	330.439	52.8874	94.0604	49.7455	94.3252	64.8909	94.9854	70.4357	102.949	108.195	60.4223	41.5799	65.144	55.2289	49.8914	99.228	75.6125	78.3246	53.7473	49.886	44.6131	45.1878	61.7104	53.7716	57.593	45.3459	72.2236	69.7038	48.7739	69.879	59.6276	47.5304	41.1305	43.7344	40.5225	56.5823	81.2374	44.3426	55.4669	110.999	173.839	51.0214	98.9844	47.7809	71.0953
VvbZIP44	61.1517	64.107	71.6645	74.066	81.1349	60.6903	78.1161	66.6591	98.1716	215.489	789.303	220.576	1379.32	249.643	141.891	99.6911	106.487	1015.67	769.549	898.731	144.594	132.006	119.472	229.904	512.068	906.284	641.09	339.623	158.703	113.045	80.9912	66.4316	135.226	282.144	187.924	134.69	674.336	698.672	430.071	101.419	98.4773	90.6935	67.2782	67.5775	208.79	123.257	2058.66	447.824	491.452
VvbZIP45	6639.27	7062.84	6911.48	7646.68	10887.4	14715.1	5535.7	12094.2	8905.2	7551.15	15710.7	10198.8	12158.7	7367.83	9451.69	11246	6448.59	14703.2	12889.6	7302.68	12034	11762.6	11441.9	5224.27	9062.1	11888.6	8519.47	7235.27	7755.4	11670.5	8359.52	5472.24	12154.5	8298.29	10895.6	7884.38	18637.5	14516.4	13196.5	7196.46	7094.14	15335	8347.44	10253.6	8948.45	5995.19	11218.1	11378	11962.8
VvbZIP46	6175.11	4639.95	2354.37	1548.13	4090.83	3783.77	1509.75	4671.59	5065.23	4598.64	2421.25	2864.83	2010.02	4018.59	4714.7	8258.09	4652.69	3290.84	2626.19	1878.46	6495.51	6444.71	7435.2	3979.59	1762.43	2082.76	1543.25	2234.1	3569.77	4967.73	6416.71	2970.45	5750.73	6407.36	3287.85	3594.72	2528.36	2906.01	3001.74	4861.22	2881.15	4332.72	3653.36	7276.25	1328.56	2361.13	2871.25	5916.31	1155.65
VvbZIP47	15135.7	21343.2	13215.3	11519.8	14829	9222.78	3323.68	21626.1	19036.7	15919.4	11329.1	2630.41	11888.3	5519.75	6223.41	5669.6	16146.3	6148.97	7330.34	5101.09	9026.26	8751.44	5720.56	15570.9	8625.19	9821.16	5860.23	8407.13	8221.33	4168.31	18162.3	12666.8	2563.51	1646.41	22436.7	20348.4	23211.7	13780.5	16655.2	16228.1	14963.6	14321.8	19856.9	12166.5	8617.69	25482.6	8952.6	21329.4	1732.98
VvbZIP48	271.856	88.9959	74.1548	153.552	87.5723	117.609	122.341	135.563	129.45	249.965	116.655	489.533	111.225	269.7	115.141	160.711	119.2	133.325	174.748	161.085	174.003	132.772	181.728	130.406	108.589	82.3217	129.601	111.219	124.817	138.963	435.334	1287.65	134.68	115.635	87.2086	115.847	85.6911	104.751	82.1634	107.737	94.408	330.363	155.597	192.275	219.627	212.32	93.5665	91.9444	203.984
VvbZIP49	3005.62	1953.5	294.611	252.39	370.101	836.789	2731.73	689.275	3247.75	3694.11	470.12	322.446	212.267	409.331	412.387	1008.53	586.19	217.887	212.561	1430.46	712.438	634.64	1161.35	133.506	123.857	185.184	212.604	156.159	180.362	571.716	2706.11	373.271	291.243	302.941	1952.35	2077.25	254.667	213.944	189.629	1653.41	6644.94	1467.44	3557.91	1203.7	2984.44	8391.45	4490.66	11914.8	1105.96
VvbZIP50	1297.95	1832.1	3751.66	2975.35	2175.97	3130.47	1109.49	1803.53	1501.66	2549.3	4474.98	4656.41	6209.91	5620.96	3542.33	6383.29	1498.13	3908.35	4413.86	2564.24	5127.37	5159.8	6045.07	1592.49	3411.41	4866.94	2811.22	2197.78	2873.24	4787.13	1652.13	1851.73	3731.36	3784.66	2609.29	2249.92	3050.1	3201.95	3160.85	1560.63	2056.51	2564.01	1812.39	2823.59	2371.65	1893.57	5979.34	1852.94	3617.84
VvbZIP51	785.302	420.788	778.18	466.39	974.405	441.403	1596.17	627.753	830.293	544.03	1610.93	808.083	1013.43	421.333	1348.94	1703.78	888.132	1688.56	1580.31	1493.95	1246.8	1540.65	1678.82	769.885	1503.85	1592.86	937.91	551.895	838.178	1285.4	912.906	696.426	634.349	662.548	1609.36	1466.27	1198.22	1312.49	1104.69	794.653	738.737	1332.09	188.167	511.314	239.133	260.549	861.143	606.905	878.523
VvbZIP52	1717.12	4310.03	2763.14	1315.97	1140.88	1349.09	486.379	5081.7	3705.98	5715.53	13146.1	9640.13	7752.45	1422.19	315.976	150.079	3412.73	8849.27	9840.28	2710.95	459.074	213.958	194.453	841.507	5947.55	6159.17	3624.23	452.531	292.571	184.961	6073.04	327.124	513.395	686.239	382.53	355.611	2112.05	1522.2	979.736	693.598	1741.54	431.188	324.959	283.902	778.618	629.013	180.911	302.666	377.756
VvbZIP53	298.366	292.114	182.615	180.93	128.916	168.361	140.524	241.074	428.228	509.917	391.151	633.745	620.796	715.793	235.731	350.558	268.218	293.148	245.246	216.737	266.975	249.68	342.329	195.632	201.948	217.485	300.47	254.407	210.096	341.947	426.794	9086.12	329.852	257.174	179.292	181.122	277.297	178.819	178.022	281.999	272.18	250.98	310.577	254.617	460.182	278.333	283.482	260.369	375.285
VvbZIP54	62.0505	131.493	6747.37	8360.6	10158.3	854.431	25747	303.425	74.754	131.44	104.216	131.175	140.141	269.131	96.4962	67.355	65.4406	43.7144	68.2471	141.88	100.832	78.0032	60.0828	57.6733	48.5829	40.9628	97.5162	86.6851	54.8366	45.0358	84.5718	74.4668	63.1312	54.9137	84.0098	61.5071	51.0125	50.1122	55.0126	87.2645	83.141	75.4917	87.205	148.73	465.274	99.1221	118.096	51.9415	85.2474
VvbZIP55	136.086	181.576	242.899	124.461	193.887	91.8715	183.343	301.21	206.051	102.037	300.486	110.075	476.866	191.84	166.417	231.687	91.4372	427.427	391.097	152.798	144.3	110.173	288.129	159.293	199.488	347.372	126.452	89.989	72.2211	137.15	143.852	106.629	238.673	215.065	391.906	223.943	314.451	557.123	197.937	621.576	296.283	412.879	100.134	98.2459	147.086	527.086	432.705	621.508	158.857
[truncated: 5 more columns]
